# Supplementary material for: lncRNA Helf promotes hepatic inflammation and fibrosis by interacting with PTBP1 to facilitate PIK3R5 mRNA stabilization
Source: Cell Mol Biol Lett. 2023 Oct 7;28:77. doi: 10.1186/s11658-023-00492-3 (PMC10560431; doi:10.1186/s11658-023-00492-3)
Supplement: Supplementary file 2 — Additional file 2: The results of mass spectrometry from proteins pulled down by the sense and antisense of lnc-Helf. [file 11658_2023_492_MOESM2_ESM.xlsx]

## Sheet: sense-lncHELF vs anti-lncHELF
Accession	Description	ΣCoverage	Σ# Proteins	Σ# Unique Peptides	Σ# Peptides	Σ# PSMs	Score A2	Coverage A2	# Peptides A2	# PSM A2	Score B2	Coverage B2	# Peptides B2	# PSM B2	# AAs	MW [kDa]	calc. pI	sense-lncHELF/anti-lncHELF
E9Q5B6	Heterogeneous nuclear ribonucleoprotein D0 (Fragment) OS=Mus musculus GN=Hnrnpd PE=1 SV=1 - [E9Q5B6_MOUSE]	22.43	14	2	2	2		0			4.43467	22.43	2	2	107	12.1313	9.12939	#DIV/0!
Q8CB58	MCG13402, isoform CRA_d OS=Mus musculus GN=Ptbp1 PE=1 SV=1 - [Q8CB58_MOUSE]	17.16	3	2	2	2		0			14.04	17.16	2	2	489	52.5981	9.02686	#DIV/0!		A2 represents the protein pulled down by the antisense sequence probe of lncRNA-Helf, while B2 represents the protein pulled down by the probe of this lncRNA-Helf
A2AC16	Dicarbonyl L-xylulose reductase, isoform CRA_a OS=Mus musculus GN=Dcxr PE=4 SV=1 - [A2AC16_MOUSE]	16.1	2	3	3	3		0			4.83832	16.1	3	3	236	24.9741	6.55127	#DIV/0!
P62204	Calmodulin OS=Mus musculus GN=Calm1 PE=1 SV=2 - [CALM_MOUSE]	10.74	2	1	1	1					2.02422	10.74	1	1	149	16.8268	4.22119	#DIV/0!
P62889	60S ribosomal protein L30 OS=Mus musculus GN=Rpl30 PE=2 SV=2 - [RL30_MOUSE]	10.43	1	1	1	1					2.51314	10.43	1	1	115	12.7757	9.62744	#DIV/0!
P10922	Histone H1.0 OS=Mus musculus GN=H1f0 PE=2 SV=4 - [H10_MOUSE]	9.79	1	2	2	2		0			3.99995	9.79	2	2	194	20.8482	10.9019	#DIV/0!
P53994	Ras-related protein Rab-2A OS=Mus musculus GN=Rab2a PE=1 SV=1 - [RAB2A_MOUSE]	9.43	3	2	2	2		0			5.11418	9.43	2	2	212	23.5328	6.53662	#DIV/0!
Q91X91	Nicotinate-nucleotide pyrophosphorylase [carboxylating] OS=Mus musculus GN=Qprt PE=2 SV=1 - [NADC_MOUSE]	9.36	1	2	2	2		0			4.85153	9.36	2	2	299	31.5102	6.7124	#DIV/0!
Q923D2	Flavin reductase (NADPH) OS=Mus musculus GN=Blvrb PE=2 SV=3 - [BLVRB_MOUSE]	9.22	2	2	2	2		0			3.7655	9.22	2	2	206	22.1834	7.00537	#DIV/0!
Q9D0S9	Histidine triad nucleotide-binding protein 2, mitochondrial OS=Mus musculus GN=Hint2 PE=1 SV=1 - [HINT2_MOUSE]	9.2	1	1	1	1		0			2.31272	9.2	1	1	163	17.3094	9.81787	#DIV/0!
Q60605	Myosin light polypeptide 6 OS=Mus musculus GN=Myl6 PE=1 SV=3 - [MYL6_MOUSE]	8.61	3	1	1	1					2.49318	8.61	1	1	151	16.9191	4.65283	#DIV/0!
Q9DD20	Methyltransferase-like protein 7B OS=Mus musculus GN=Mettl7b PE=2 SV=2 - [MET7B_MOUSE]	8.2	1	2	2	2		0			3.77259	8.2	2	2	244	28.0305	8.5874	#DIV/0!
E9Q6L3	Methylglutaconyl-CoA hydratase, mitochondrial OS=Mus musculus GN=Auh PE=1 SV=1 - [E9Q6L3_MOUSE]	7.83	5	1	1	1					2.23028	7.83	1	1	115	12.3067	9.99365	#DIV/0!
Q9CRB3	5-hydroxyisourate hydrolase OS=Mus musculus GN=Urah PE=1 SV=1 - [HIUH_MOUSE]	7.63	1	1	1	1					2.07527	7.63	1	1	118	13.5508	7.86963	#DIV/0!
Q60759	Glutaryl-CoA dehydrogenase, mitochondrial OS=Mus musculus GN=Gcdh PE=1 SV=2 - [GCDH_MOUSE]	7.53	1	3	3	3		0			5.51938	7.53	3	3	438	48.5749	8.73389	#DIV/0!
A8Y5N4	17-beta-hydroxysteroid dehydrogenase 13 OS=Mus musculus GN=Hsd17b13 PE=1 SV=1 - [A8Y5N4_MOUSE]	7.2	5	2	2	2		0			4.12926	7.2	2	2	264	29.4061	9.5835	#DIV/0!
P60335	Poly(rC)-binding protein 1 OS=Mus musculus GN=Pcbp1 PE=1 SV=1 - [PCBP1_MOUSE]	7.02	7	2	2	2		0			2.14789	7.02	2	2	356	37.4739	7.09326	#DIV/0!
P16331	Phenylalanine-4-hydroxylase OS=Mus musculus GN=Pah PE=1 SV=4 - [PH4H_MOUSE]	5.96	2	3	3	3		0			5.1146	5.96	3	3	453	51.8674	6.30322	#DIV/0!
Q8VBW8	Tetratricopeptide repeat protein 36 OS=Mus musculus GN=Ttc36 PE=2 SV=1 - [TTC36_MOUSE]	5.91	1	1	1	1		0			2.25769	5.91	1	1	186	20.1202	5.2876	#DIV/0!
F8WIT2	Annexin OS=Mus musculus GN=Anxa6 PE=1 SV=1 - [F8WIT2_MOUSE]	5.85	2	4	4	5		0			7.48725	5.85	4	5	667	75.241	5.5542	#DIV/0!
E9PXC3	Protein Cyp2c69 OS=Mus musculus GN=Cyp2c69 PE=3 SV=1 - [E9PXC3_MOUSE]	5.5	4	2	3	4		0			3.59486	3.87	2	3	491	56.0996	7.92822	#DIV/0!
Q8BTY1	Kynurenine--oxoglutarate transaminase 1 OS=Mus musculus GN=Ccbl1 PE=1 SV=1 - [KAT1_MOUSE]	4.95	2	2	2	2					2.04451	4.95	2	2	424	47.5327	6.94678	#DIV/0!
D3YTT4	Isobutyryl-CoA dehydrogenase, mitochondrial OS=Mus musculus GN=Acad8 PE=1 SV=1 - [D3YTT4_MOUSE]	4.84	2	2	2	2		0			3.52098	4.84	2	2	413	45.0464	8.01611	#DIV/0!
Q9JI75	Ribosyldihydronicotinamide dehydrogenase [quinone] OS=Mus musculus GN=Nqo2 PE=2 SV=3 - [NQO2_MOUSE]	4.76	1	1	1	1		0			2.38081	4.76	1	1	231	26.2313	7.00537	#DIV/0!
B1AWE0	Clathrin light chain A OS=Mus musculus GN=Clta PE=1 SV=1 - [B1AWE0_MOUSE]	4.17	6	1	1	1		0			2.44242	4.17	1	1	216	23.4643	4.50049	#DIV/0!
Q9D6R2-2	Isoform 2 of Isocitrate dehydrogenase [NAD] subunit alpha, mitochondrial OS=Mus musculus GN=Idh3a - [IDH3A_MOUSE]	4.17	2	1	1	1		0			2.1821	4.17	1	1	288	31.4418	6.03662	#DIV/0!
F6SAC3	Glucose-6-phosphate isomerase OS=Mus musculus GN=Gm1840 PE=3 SV=1 - [F6SAC3_MOUSE]	4.03	2	2	2	2		0			4.28639	4.03	2	2	471	53.225	7.29834	#DIV/0!
Q9EQF5	Dihydropyrimidinase OS=Mus musculus GN=Dpys PE=1 SV=2 - [DPYS_MOUSE]	3.66	1	1	1	2		0			2.25581	3.66	1	2	519	56.6886	7.1958	#DIV/0!
Q9DC50	Peroxisomal carnitine O-octanoyltransferase OS=Mus musculus GN=Crot PE=1 SV=1 - [OCTC_MOUSE]	3.43	1	2	2	2		0			2.10413	3.43	2	2	612	70.2191	6.72705	#DIV/0!
Q76MZ3	Serine/threonine-protein phosphatase 2A 65 kDa regulatory subunit A alpha isoform OS=Mus musculus GN=Ppp2r1a PE=1 SV=3 - [2AAA_MOUSE]	3.4	1	2	2	2		0			2.17849	3.4	2	2	589	65.2809	5.10986	#DIV/0!
E9Q1Y9	Protein 5430421N21Rik OS=Mus musculus GN=5430421N21Rik PE=3 SV=1 - [E9Q1Y9_MOUSE]	2.92	7	1	2	4		0			5.09063	2.92	2	3	479	52.7755	5.74463	#DIV/0!
P47791-2	Isoform Cytoplasmic of Glutathione reductase, mitochondrial OS=Mus musculus GN=Gsr - [GSHR_MOUSE]	2.53	2	1	1	1		0			2.18942	2.53	1	1	474	51.0411	7.38623	#DIV/0!
Q02053	Ubiquitin-like modifier-activating enzyme 1 OS=Mus musculus GN=Uba1 PE=1 SV=1 - [UBA1_MOUSE]	2.46	1	2	2	2		0			3.58085	2.46	2	2	1058	117.734	5.65576	#DIV/0!
Q9DBL1	Short/branched chain specific acyl-CoA dehydrogenase, mitochondrial OS=Mus musculus GN=Acadsb PE=1 SV=1 - [ACDSB_MOUSE]	2.31	2	1	1	1		0			2.20855	2.31	1	1	432	47.8433	7.86963	#DIV/0!
Q8C165	Probable carboxypeptidase PM20D1 OS=Mus musculus GN=Pm20d1 PE=2 SV=1 - [P20D1_MOUSE]	1.79	1	1	1	1		0			2.06903	1.79	1	1	503	55.6279	6.43018	#DIV/0!
Q921I1	Serotransferrin OS=Mus musculus GN=Tf PE=1 SV=1 - [TRFE_MOUSE]	1.72	2	1	1	1		0			2.46605	1.72	1	1	697	76.6737	7.18115	#DIV/0!
Q68FD5	Clathrin heavy chain 1 OS=Mus musculus GN=Cltc PE=1 SV=3 - [CLH1_MOUSE]	1.67	2	2	2	3		0			6.38042	1.67	2	3	1675	191.435	5.69385	#DIV/0!
Q91W43	Glycine dehydrogenase (decarboxylating), mitochondrial OS=Mus musculus GN=Gldc PE=1 SV=1 - [GCSP_MOUSE]	1.07	1	1	1	1		0			2.20578	1.07	1	1	1025	113.195	7.56201	#DIV/0!
Q9QUQ5-2	Isoform Beta of Short transient receptor potential channel 4 OS=Mus musculus GN=Trpc4 - [TRPC4_MOUSE]	1.01	2	1	1	1		0			2.23955	1.01	1	1	890	102.116	6.94678	#DIV/0!
O54991	Contactin-associated protein 1 OS=Mus musculus GN=Cntnap1 PE=2 SV=2 - [CNTP1_MOUSE]	0.58	1	1	1	1		0			2.19398	0.58	1	1	1385	156.212	7.06396	#DIV/0!
Q6XVG2	Cytochrome P450 2C54 OS=Mus musculus GN=Cyp2c54 PE=2 SV=1 - [CP254_MOUSE]	6.73	4	1	3	5	2.07135	1.84	1	1	2.19427	6.73	3	4	490	55.8218	7.47412	4
P07356	Annexin A2 OS=Mus musculus GN=Anxa2 PE=1 SV=2 - [ANXA2_MOUSE]	17.99	4	5	5	9	5.68943	7.08	2	2	14.6847	17.99	5	7	339	38.6518	7.69385	3.5
P55258	Ras-related protein Rab-8A OS=Mus musculus GN=Rab8a PE=1 SV=2 - [RAB8A_MOUSE]	29.95	37	4	5	8	5.46358	12.08	2	2	7.12398	29.95	5	6	207	23.6532	9.0708	3
Q9DCN2-2	Isoform 2 of NADH-cytochrome b5 reductase 3 OS=Mus musculus GN=Cyb5r3 - [NB5R3_MOUSE]	13.26	3	3	3	7	5.18751	8.96	2	2	6.8511	13.26	3	5	279	31.6604	8.38232	2.5
P99024	Tubulin beta-5 chain OS=Mus musculus GN=Tubb5 PE=1 SV=1 - [TBB5_MOUSE]	21.4	4	2	8	16	10.3227	11.04	4	5	19.1563	18.02	7	11	444	49.639	4.89404	2.2
P61027	Ras-related protein Rab-10 OS=Mus musculus GN=Rab10 PE=1 SV=1 - [RAB10_MOUSE]	31	29	7	8	19	8.54911	20	6	6	19.2045	31	8	13	200	22.5266	8.38232	2.16667
P43276	Histone H1.5 OS=Mus musculus GN=Hist1h1b PE=1 SV=2 - [H15_MOUSE]	16.14	1	2	3	6	4.47077	10.31	2	2	7.66472	16.14	3	4	223	22.5624	10.9165	2
Q91V41	Ras-related protein Rab-14 OS=Mus musculus GN=Rab14 PE=1 SV=3 - [RAB14_MOUSE]	14.42	30	2	3	6	4.45916	9.3	2	2	8.55789	14.42	3	4	215	23.8819	6.21436	2
Q9QXD1	Peroxisomal acyl-coenzyme A oxidase 2 OS=Mus musculus GN=Acox2 PE=1 SV=2 - [ACOX2_MOUSE]	10.72	1	7	7	9	2.36159	5.29	3	3	4.50211	8.66	6	6	681	76.814	7.45947	2
G3X9C2	F-box only protein 50 OS=Mus musculus GN=Nccrp1 PE=2 SV=2 - [FBX50_MOUSE]	8.65	1	2	2	3	2.9904	4.51	1	1	4.35558	8.65	2	2	266	30.3886	7.12256	2
E9QN99	Alpha/beta hydrolase domain-containing protein 14B OS=Mus musculus GN=Abhd14b PE=4 SV=1 - [E9QN99_MOUSE]	8.57	2	2	2	3	2.15384	5.24	1	1	3.73514	8.57	2	2	210	22.4366	6.52197	2
Q8QZS1	3-hydroxyisobutyryl-CoA hydrolase, mitochondrial OS=Mus musculus GN=Hibch PE=1 SV=1 - [HIBCH_MOUSE]	8.57	1	3	3	6	2.19427	5.45	2	2	4.02919	8.57	3	4	385	43.0102	8.06006	2
Q99J08	SEC14-like protein 2 OS=Mus musculus GN=Sec14l2 PE=1 SV=1 - [S14L2_MOUSE]	7.69	1	3	3	6	5.00803	2.98	1	2	4.49949	7.69	3	4	403	46.2706	7.10791	2
P35278	Ras-related protein Rab-5C OS=Mus musculus GN=Rab5c PE=1 SV=2 - [RAB5C_MOUSE]	6.48	2	1	1	3	2.09967	6.48	1	1	5.07977	6.48	1	2	216	23.3978	8.41162	2
O08573-2	Isoform Short of Galectin-9 OS=Mus musculus GN=Lgals9 - [LEG9_MOUSE]	4.35	4	1	1	3	3.28304	4.35	1	1	2.2993	4.35	1	2	322	36.5202	8.68994	2
Q9WUU7	Cathepsin Z OS=Mus musculus GN=Ctsz PE=2 SV=1 - [CATZ_MOUSE]	3.27	1	1	1	3	2.42673	3.27	1	1	2.5536	3.27	1	2	306	33.9742	6.59521	2
Q05DV1	NADPH--cytochrome P450 reductase OS=Mus musculus GN=Por PE=2 SV=1 - [Q05DV1_MOUSE]	2.93	4	2	2	3	2.33264	1.23	1	1	4.20652	2.93	2	2	649	72.8852	5.57959	2
Q60597-2	Isoform 2 of 2-oxoglutarate dehydrogenase, mitochondrial OS=Mus musculus GN=Ogdh - [ODO1_MOUSE]	1.88	5	2	2	3	2.09756	0.99	1	1	2.33673	1.88	2	2	1013	115.345	7.03467	2
Q6PF96	Electron transfer flavoprotein-ubiquinone oxidoreductase, mitochondrial OS=Mus musculus GN=Etfdh PE=1 SV=1 - [Q6PF96_MOUSE]	17.63	2	9	9	20	15.0272	11.33	6	7	26.6262	15.83	8	13	556	61.122	6.82959	1.85714
P68372	Tubulin beta-4B chain OS=Mus musculus GN=Tubb4b PE=1 SV=1 - [TBB4B_MOUSE]	24.04	3	2	9	22	13.925	17.08	6	8	20.3258	24.04	9	14	445	49.799	4.89404	1.75
P51150	Ras-related protein Rab-7a OS=Mus musculus GN=Rab7a PE=1 SV=2 - [RAB7A_MOUSE]	23.19	1	4	4	11	7.34006	18.36	3	4	13.4133	23.19	4	7	207	23.4748	6.69775	1.75
Q922F4	Tubulin beta-6 chain OS=Mus musculus GN=Tubb6 PE=1 SV=1 - [TBB6_MOUSE]	10.07	2	1	4	11	4.46321	5.59	2	4	10.1955	10.07	4	7	447	50.0581	4.89404	1.75
G3UYJ7	Protein Gm20441 (Fragment) OS=Mus musculus GN=Gm20441 PE=4 SV=1 - [G3UYJ7_MOUSE]	22.62	2	1	4	8	2.67406	19.84	3	3	3.03366	22.62	4	5	252	28.6148	8.07471	1.66667
P60843	Eukaryotic initiation factor 4A-I OS=Mus musculus GN=Eif4a1 PE=1 SV=1 - [IF4A1_MOUSE]	11.82	5	4	4	8	4.66031	4.19	2	3	8.61805	11.82	4	5	406	46.1246	5.47803	1.66667
P52825	Carnitine O-palmitoyltransferase 2, mitochondrial OS=Mus musculus GN=Cpt2 PE=1 SV=2 - [CPT2_MOUSE]	7.14	3	4	4	8	3.85636	3.34	2	3	8.35539	7.14	4	5	658	73.9336	8.36768	1.66667
P53395	Lipoamide acyltransferase component of branched-chain alpha-keto acid dehydrogenase complex, mitochondrial OS=Mus musculus GN=Dbt PE=1 SV=2 - [ODB2_MOUSE]	18.05	1	8	8	13	8.19373	11.83	5	5	6.84221	12.03	6	8	482	53.2129	8.60205	1.6
Q9R092	17-beta-hydroxysteroid dehydrogenase type 6 OS=Mus musculus GN=Hsd17b6 PE=2 SV=1 - [H17B6_MOUSE]	17.03	3	2	5	13	11.341	10.09	3	5	18.7839	17.03	5	8	317	36.0796	8.39697	1.6
Q91ZA3	Propionyl-CoA carboxylase alpha chain, mitochondrial OS=Mus musculus GN=Pcca PE=1 SV=2 - [PCCA_MOUSE]	13.54	2	8	8	13	12.1057	6.63	4	5	20.0651	12.15	7	8	724	79.8711	7.25439	1.6
P14211	Calreticulin OS=Mus musculus GN=Calr PE=1 SV=1 - [CALR_MOUSE]	11.3	1	6	6	13	6.95824	8.89	4	5	12.2413	11.3	6	8	416	47.9649	4.48779	1.6
Q9EQ20	Methylmalonate-semialdehyde dehydrogenase [acylating], mitochondrial OS=Mus musculus GN=Aldh6a1 PE=1 SV=1 - [MMSA_MOUSE]	28.79	1	15	15	31	31.4257	19.81	10	12	39.3804	24.11	12	19	535	57.8785	8.07471	1.58333
Q8C2Q8	ATP synthase subunit gamma OS=Mus musculus GN=Atp5c1 PE=1 SV=1 - [Q8C2Q8_MOUSE]	30.66	7	8	8	18	17.7046	15.69	4	7	20.349	30.66	8	11	274	30.2368	8.83643	1.57143
Q9QWL7	Keratin, type I cytoskeletal 17 OS=Mus musculus GN=Krt17 PE=1 SV=3 - [K1C17_MOUSE]	28.64	13	7	17	71	62.5428	19.4	11	28	90.4223	28.64	17	43	433	48.1321	5.05908	1.53571
E9Q557	Desmoplakin OS=Mus musculus GN=Dsp PE=1 SV=1 - [DESP_MOUSE]	7.8	2	25	25	53	29.4856	4.58	16	21	45.718	7.15	23	32	2883	332.706	6.80029	1.52381
P62806	Histone H4 OS=Mus musculus GN=Hist1h4a PE=1 SV=2 - [H4_MOUSE]	38.83	1	4	4	10	7.4969	29.13	3	4	10.6711	38.83	4	6	103	11.3604	11.356	1.5
G3UWG1	MCG115977 OS=Mus musculus GN=Gm10108 PE=3 SV=1 - [G3UWG1_MOUSE]	30.48	2	3	3	5	4.67897	23.81	2	2	3.42502	20	2	3	105	11.6881	9.64209	1.5
A2A813	Protein DJ-1 OS=Mus musculus GN=Park7 PE=1 SV=1 - [A2A813_MOUSE]	24	5	6	6	10	4.06839	22.29	4	4	7.2263	23.43	5	6	175	18.4625	6.53662	1.5
Q91XE0	Glycine N-acyltransferase OS=Mus musculus GN=Glyat PE=1 SV=1 - [GLYAT_MOUSE]	22.97	2	6	6	15	11.3798	15.88	4	6	11.5434	22.97	6	9	296	34.076	8.27979	1.5
Q61171	Peroxiredoxin-2 OS=Mus musculus GN=Prdx2 PE=1 SV=3 - [PRDX2_MOUSE]	18.69	2	4	4	10	5.00429	14.65	3	4	10.6627	18.69	4	6	198	21.7651	5.41455	1.5
Q9JHW2	Omega-amidase NIT2 OS=Mus musculus GN=Nit2 PE=1 SV=1 - [NIT2_MOUSE]	15.94	1	3	3	5	4.11524	11.96	2	2	4.47422	15.94	3	3	276	30.4826	6.90283	1.5
D3YUP6	Protein Ugt2b36 (Fragment) OS=Mus musculus GN=Ugt2b36 PE=4 SV=1 - [D3YUP6_MOUSE]	11.7	4	2	3	5	4.71113	8.3	2	2	4.65993	7.17	2	3	265	30.3246	8.57275	1.5
P97328	Ketohexokinase OS=Mus musculus GN=Khk PE=1 SV=1 - [KHK_MOUSE]	10.74	3	2	2	5	5.59729	5.03	1	2	7.03629	10.74	2	3	298	32.7295	6.16357	1.5
E9PWK1	Epoxide hydrolase 1 OS=Mus musculus GN=Ephx1 PE=1 SV=1 - [E9PWK1_MOUSE]	9.07	3	4	4	10	2.45516	7.03	3	4	7.88375	9.07	4	6	441	50.9372	8.14795	1.5
Q01853	Transitional endoplasmic reticulum ATPase OS=Mus musculus GN=Vcp PE=1 SV=4 - [TERA_MOUSE]	7.94	7	6	6	10	8.80741	3.6	3	4	6.15804	7.94	6	6	806	89.2657	5.26221	1.5
P00186	Cytochrome P450 1A2 OS=Mus musculus GN=Cyp1a2 PE=1 SV=1 - [CP1A2_MOUSE]	7.8	2	3	3	5	2.46187	4.68	2	2	2.53858	5.46	2	3	513	58.1471	8.76318	1.5
Q6P3A8-2	Isoform 2 of 2-oxoisovalerate dehydrogenase subunit beta, mitochondrial OS=Mus musculus GN=Bckdhb - [ODBB_MOUSE]	7.45	2	2	2	5	4.92148	7.45	2	2	6.19212	7.45	2	3	322	35.482	5.51611	1.5
Q91VD9	NADH-ubiquinone oxidoreductase 75 kDa subunit, mitochondrial OS=Mus musculus GN=Ndufs1 PE=1 SV=2 - [NDUS1_MOUSE]	4.54	1	3	3	5	2.38786	3.3	2	2	3.68582	4.54	3	3	727	79.7256	5.71924	1.5
P01942	Hemoglobin subunit alpha OS=Mus musculus GN=Hba PE=1 SV=2 - [HBA_MOUSE]	36.62	4	5	5	22	24.6968	36.62	5	9	35.0199	36.62	5	13	142	15.0758	8.22119	1.44444
G5E850	Cytochrome b-5, isoform CRA_a OS=Mus musculus GN=Cyb5a PE=1 SV=1 - [G5E850_MOUSE]	56.12	3	4	4	12	15.245	56.12	4	5	20.4158	56.12	4	7	98	11.1355	5.30029	1.4
O08749	Dihydrolipoyl dehydrogenase, mitochondrial OS=Mus musculus GN=Dld PE=1 SV=2 - [DLDH_MOUSE]	18.47	1	8	8	24	27.2959	14.15	6	10	33.5693	18.47	8	14	509	54.2382	7.89893	1.4
Q9JLF6	Protein-glutamine gamma-glutamyltransferase K OS=Mus musculus GN=Tgm1 PE=1 SV=2 - [TGM1_MOUSE]	6.87	1	5	5	12	8.07088	4.05	3	5	11.0396	6.87	5	7	815	89.7693	6.50732	1.4
Q02257	Junction plakoglobin OS=Mus musculus GN=Jup PE=1 SV=3 - [PLAK_MOUSE]	20.27	1	12	12	31	29.8185	13.15	8	13	38.8507	17.85	11	18	745	81.7488	6.13818	1.38462
O35129	Prohibitin-2 OS=Mus musculus GN=Phb2 PE=1 SV=1 - [PHB2_MOUSE]	30.1	3	8	8	19	17.6338	21.74	6	8	21.6449	30.1	8	11	299	33.2759	9.83252	1.375
D3Z041	Long-chain-fatty-acid--CoA ligase 1 OS=Mus musculus GN=Acsl1 PE=1 SV=1 - [D3Z041_MOUSE]	24.75	5	15	17	38	28.3926	17.88	13	16	29.2202	21.6	15	22	699	77.9844	7.47412	1.375
P08228	Superoxide dismutase [Cu-Zn] OS=Mus musculus GN=Sod1 PE=1 SV=2 - [SODC_MOUSE]	40.91	1	5	5	26	25.8287	40.91	5	11	34.9963	40.91	5	15	154	15.9328	6.50732	1.36364
P19001	Keratin, type I cytoskeletal 19 OS=Mus musculus GN=Krt19 PE=1 SV=1 - [K1C19_MOUSE]	12.9	11	1	7	47	40.4865	12.9	7	20	50.7928	12.9	7	27	403	44.5147	5.38916	1.35
P02089	Hemoglobin subunit beta-2 OS=Mus musculus GN=Hbb-b2 PE=1 SV=2 - [HBB2_MOUSE]	68.03	2	3	9	28	30.3652	51.7	6	12	39.3182	68.03	9	16	147	15.8683	8.04541	1.33333
Q64442	Sorbitol dehydrogenase OS=Mus musculus GN=Sord PE=1 SV=3 - [DHSO_MOUSE]	28.29	1	9	9	28	24.9881	18.77	6	12	30.4568	28.29	9	16	357	38.2247	7.02002	1.33333
Q91VS7	Microsomal glutathione S-transferase 1 OS=Mus musculus GN=Mgst1 PE=1 SV=3 - [MGST1_MOUSE]	26.45	4	3	3	7	5.18545	16.13	2	3	8.30869	26.45	3	4	155	17.5401	9.65674	1.33333
Q9CZN7	Serine hydroxymethyltransferase OS=Mus musculus GN=Shmt2 PE=1 SV=1 - [Q9CZN7_MOUSE]	12.9	1	5	5	7	5.40714	7.54	3	3	7.81196	9.33	4	4	504	55.7236	8.47021	1.33333
P14206	40S ribosomal protein SA OS=Mus musculus GN=Rpsa PE=1 SV=4 - [RSSA_MOUSE]	12.88	1	3	3	7	8.62616	8.47	2	3	10.8654	12.88	3	4	295	32.8174	4.86865	1.33333
Q91V76	Ester hydrolase C11orf54 homolog OS=Mus musculus PE=2 SV=1 - [CK054_MOUSE]	12.38	1	3	3	7	3.29491	7.3	2	3	2.40308	12.38	3	4	315	34.9733	6.29053	1.33333
Q8BJ64	Choline dehydrogenase, mitochondrial OS=Mus musculus GN=Chdh PE=1 SV=1 - [CHDH_MOUSE]	6.54	1	4	4	7	6.91339	5.03	3	3	8.01154	4.36	3	4	596	66.3724	8.51416	1.33333
E9Q0F0	Protein Krt78 OS=Mus musculus GN=Krt78 PE=4 SV=1 - [E9Q0F0_MOUSE]	1.97	3	2	3	28	33.9554	1.97	3	12	47.5992	1.97	3	16	1068	112.194	7.97217	1.33333
Q9CQA3	Succinate dehydrogenase [ubiquinone] iron-sulfur subunit, mitochondrial OS=Mus musculus GN=Sdhb PE=1 SV=1 - [SDHB_MOUSE]	22.7	1	6	6	16	16.6111	18.44	5	7	18.6392	22.7	6	9	282	31.7929	8.67529	1.28571
Q8VCH0	3-ketoacyl-CoA thiolase B, peroxisomal OS=Mus musculus GN=Acaa1b PE=1 SV=1 - [THIKB_MOUSE]	44.34	1	3	13	41	47.12	33.96	9	18	41.1151	44.34	13	23	424	43.9678	8.51416	1.27778
P50247	Adenosylhomocysteinase OS=Mus musculus GN=Ahcy PE=1 SV=3 - [SAHH_MOUSE]	32.87	9	17	17	41	43.0044	26.62	13	18	47.5626	27.55	12	23	432	47.6573	6.53662	1.27778
Q8VED5	Keratin, type II cytoskeletal 79 OS=Mus musculus GN=Krt79 PE=2 SV=2 - [K2C79_MOUSE]	10.36	3	1	9	68	73.5007	8.1	8	30	89.1779	10.36	9	38	531	57.5168	7.69385	1.26667
O88451	Retinol dehydrogenase 7 OS=Mus musculus GN=Rdh7 PE=2 SV=1 - [RDH7_MOUSE]	27.85	8	6	9	27	24.5795	27.85	9	12	29.0452	25.32	8	15	316	35.6373	8.08936	1.25
E9PYA3	Hydroxyacylglutathione hydrolase, mitochondrial (Fragment) OS=Mus musculus GN=Hagh PE=1 SV=1 - [E9PYA3_MOUSE]	19.83	5	4	4	9	7.50858	16.46	3	4	6.03828	15.19	3	5	237	25.9832	8.44092	1.25
P61982	14-3-3 protein gamma OS=Mus musculus GN=Ywhag PE=1 SV=2 - [1433G_MOUSE]	17	3	2	4	9	5.63182	12.96	3	4	5.87899	12.96	3	5	247	28.2849	4.89404	1.25
Q9CZ13	Cytochrome b-c1 complex subunit 1, mitochondrial OS=Mus musculus GN=Uqcrc1 PE=1 SV=2 - [QCR1_MOUSE]	15	1	6	6	9	9.76587	11.04	4	4	9.74994	10.83	5	5	480	52.8185	6.21436	1.25
O09174	Alpha-methylacyl-CoA racemase OS=Mus musculus GN=Amacr PE=1 SV=4 - [AMACR_MOUSE]	12.34	1	4	4	9	8.63477	8.14	3	4	7.25913	12.34	4	5	381	41.6775	7.40088	1.25
Q9QUK9	MCG15083 OS=Mus musculus GN=Try5 PE=2 SV=1 - [Q9QUK9_MOUSE]	8.13	2	1	1	9	6.31601	8.13	1	4	4.4379	8.13	1	5	246	26.2599	5.30029	1.25
Q61414	Keratin, type I cytoskeletal 15 OS=Mus musculus GN=Krt15 PE=1 SV=2 - [K1C15_MOUSE]	10.4	16	1	9	65	65.2613	9.96	8	29	72.4629	10.4	9	36	452	49.1071	4.85596	1.24138
P04104	Keratin, type II cytoskeletal 1 OS=Mus musculus GN=Krt1 PE=1 SV=4 - [K2C1_MOUSE]	7.22	3	4	8	87	105.65	7.22	8	39	126.226	6.44	7	48	637	65.5653	8.14795	1.23077
P63017	Heat shock cognate 71 kDa protein OS=Mus musculus GN=Hspa8 PE=1 SV=1 - [HSP7C_MOUSE]	34.67	5	18	21	69	87.4053	28.79	17	31	88.9008	33.44	19	38	646	70.8272	5.51611	1.22581
Q3TJI8	Corticosteroid 11-beta-dehydrogenase isozyme 1 OS=Mus musculus GN=Hsd11b1 PE=2 SV=1 - [Q3TJI8_MOUSE]	23.66	4	7	7	20	17.3235	23.28	6	9	17.5766	16.79	5	11	262	28.6709	8.71924	1.22222
Q6IME9	Keratin, type II cytoskeletal 72 OS=Mus musculus GN=Krt72 PE=3 SV=1 - [K2C72_MOUSE]	6.92	1	1	5	40	43.1452	6.92	5	18	46.1801	6.92	5	22	520	56.7149	7.40088	1.22222
Q9DBM2	Peroxisomal bifunctional enzyme OS=Mus musculus GN=Ehhadh PE=1 SV=4 - [ECHP_MOUSE]	34.96	1	20	20	51	52.8751	27.16	16	23	52.057	29.67	17	28	718	78.252	9.12939	1.21739
Q6IFZ6	Keratin, type II cytoskeletal 1b OS=Mus musculus GN=Krt77 PE=1 SV=1 - [K2C1B_MOUSE]	8.39	3	1	8	62	71.7605	8.39	8	28	72.2286	6.29	7	34	572	61.3216	8.01611	1.21429
Q9Z2K1	Keratin, type I cytoskeletal 16 OS=Mus musculus GN=Krt16 PE=1 SV=3 - [K1C16_MOUSE]	20.68	14	6	10	53	56.0765	20.68	10	24	63.0287	20.68	10	29	469	51.5743	5.19873	1.20833
P70296	Phosphatidylethanolamine-binding protein 1 OS=Mus musculus GN=Pebp1 PE=1 SV=3 - [PEBP1_MOUSE]	32.62	3	4	4	11	16.9695	32.62	4	5	14.1151	32.62	4	6	187	20.8173	5.40186	1.2
P24369	Peptidyl-prolyl cis-trans isomerase B OS=Mus musculus GN=Ppib PE=1 SV=2 - [PPIB_MOUSE]	26.39	1	5	5	11	9.00095	26.39	5	5	12.5307	22.22	4	6	216	23.6986	9.5542	1.2
Q9CPU0	Lactoylglutathione lyase OS=Mus musculus GN=Glo1 PE=1 SV=3 - [LGUL_MOUSE]	17.93	1	4	4	11	9.67564	14.13	3	5	8.91465	17.93	4	6	184	20.7964	5.46533	1.2
Q9JII6	Alcohol dehydrogenase [NADP(+)] OS=Mus musculus GN=Akr1a1 PE=1 SV=3 - [AK1A1_MOUSE]	10.15	4	3	3	11	11.3672	10.15	3	5	12.1599	10.15	3	6	325	36.5639	7.38623	1.2
P11679	Keratin, type II cytoskeletal 8 OS=Mus musculus GN=Krt8 PE=1 SV=4 - [K2C8_MOUSE]	34.49	4	12	21	68	71.9318	23.47	14	31	78.3122	27.14	17	37	490	54.5315	5.8208	1.19355
P05784	Keratin, type I cytoskeletal 18 OS=Mus musculus GN=Krt18 PE=1 SV=5 - [K1C18_MOUSE]	21.04	9	7	10	35	29.675	19.62	9	16	29.5484	18.68	9	19	423	47.5092	5.32568	1.1875
Q8VC30	Bifunctional ATP-dependent dihydroxyacetone kinase/FAD-AMP lyase (cyclizing) OS=Mus musculus GN=Dak PE=2 SV=1 - [DHAK_MOUSE]	19.9	1	10	10	24	28.9488	17.3	9	11	20.0687	17.99	9	13	578	59.6534	6.91748	1.18182
Q99LB7	Sarcosine dehydrogenase, mitochondrial OS=Mus musculus GN=Sardh PE=1 SV=1 - [SARDH_MOUSE]	24.27	3	22	22	63	67.9665	18.82	16	29	74.1915	22.42	20	34	919	101.618	6.7417	1.17241
P02088	Hemoglobin subunit beta-1 OS=Mus musculus GN=Hbb-b1 PE=1 SV=2 - [HBB1_MOUSE]	72.11	4	3	9	39	48.3642	64.63	7	18	52.8869	72.11	9	21	147	15.8301	7.6499	1.16667
Q8BWT1	3-ketoacyl-CoA thiolase, mitochondrial OS=Mus musculus GN=Acaa2 PE=1 SV=3 - [THIM_MOUSE]	58.19	1	20	20	91	124.061	57.93	18	42	131.728	50.38	18	49	397	41.8034	8.08936	1.16667
P99029-2	Isoform Cytoplasmic+peroxisomal of Peroxiredoxin-5, mitochondrial OS=Mus musculus GN=Prdx5 - [PRDX5_MOUSE]	38.27	4	6	6	13	13.2391	38.27	5	6	14.1569	29.63	5	7	162	17.004	7.86963	1.16667
P62259	14-3-3 protein epsilon OS=Mus musculus GN=Ywhae PE=1 SV=1 - [1433E_MOUSE]	24.31	5	4	6	13	9.82643	19.61	5	6	7.66949	15.29	4	7	255	29.1554	4.7417	1.16667
Q99L13	3-hydroxyisobutyrate dehydrogenase, mitochondrial OS=Mus musculus GN=Hibadh PE=1 SV=1 - [3HIDH_MOUSE]	23.58	1	6	6	13	13.1002	19.4	4	6	16.4949	23.28	5	7	335	35.4166	8.1333	1.16667
A2A848	Peroxisomal acyl-coenzyme A oxidase 1 (Fragment) OS=Mus musculus GN=Acox1 PE=1 SV=1 - [A2A848_MOUSE]	14.24	3	7	7	13	11.6741	9.44	5	6	14.7164	12.8	6	7	625	69.9866	7.75244	1.16667
Q91Y97	Fructose-bisphosphate aldolase B OS=Mus musculus GN=Aldob PE=1 SV=3 - [ALDOB_MOUSE]	41.48	3	16	17	80	112.381	41.48	17	37	114.918	41.48	17	43	364	39.4821	8.26514	1.16216
Q64374	Regucalcin OS=Mus musculus GN=Rgn PE=1 SV=1 - [RGN_MOUSE]	28.43	1	7	7	28	31.1386	23.41	6	13	31.9133	28.43	7	15	299	33.3855	5.33838	1.15385
Q921H8	3-ketoacyl-CoA thiolase A, peroxisomal OS=Mus musculus GN=Acaa1a PE=1 SV=1 - [THIKA_MOUSE]	48.58	5	5	15	43	50.2479	41.04	11	20	41.2933	44.81	13	23	424	43.9257	8.44092	1.15
E9Q1Z0	Protein 4732456N10Rik OS=Mus musculus GN=4732456N10Rik PE=3 SV=1 - [E9Q1Z0_MOUSE]	13.94	5	1	11	43	39.4225	10.04	9	20	48.2995	12.27	10	23	538	58.1882	8.25049	1.15
Q8R1A8	Ornithine carbamoyltransferase, mitochondrial OS=Mus musculus GN=Otc PE=1 SV=1 - [Q8R1A8_MOUSE]	36.18	2	15	15	73	75.3373	35.33	13	34	90.4406	36.18	15	39	351	39.3404	8.66064	1.14706
Q3ULD5	Methylcrotonoyl-CoA carboxylase beta chain, mitochondrial OS=Mus musculus GN=Mccc2 PE=1 SV=1 - [MCCB_MOUSE]	48.67	1	28	28	150	215.16	46.54	24	70	214.348	48.49	26	80	563	61.3402	8.00146	1.14286
Q99MN9	Propionyl-CoA carboxylase beta chain, mitochondrial OS=Mus musculus GN=Pccb PE=1 SV=2 - [PCCB_MOUSE]	20.52	3	8	8	15	15.1834	12.57	5	7	14.8881	20.52	8	8	541	58.3719	7.66455	1.14286
P08003	Protein disulfide-isomerase A4 OS=Mus musculus GN=Pdia4 PE=1 SV=3 - [PDIA4_MOUSE]	13.01	1	9	9	15	8.36787	11.13	6	7	12.8004	9.4	7	8	638	71.9375	5.31299	1.14286
P50446	Keratin, type II cytoskeletal 6A OS=Mus musculus GN=Krt6a PE=2 SV=3 - [K2C6A_MOUSE]	26.76	9	6	21	92	95.8595	19.17	16	43	106.176	23.69	19	49	553	59.2986	7.94287	1.13953
Q8BGZ7	Keratin, type II cytoskeletal 75 OS=Mus musculus GN=Krt75 PE=1 SV=1 - [K2C75_MOUSE]	18.15	5	1	13	77	79.1807	12.52	10	36	88.0198	16.52	12	41	551	59.7039	8.30908	1.13889
Q9Z2I8-2	Isoform 2 of Succinyl-CoA ligase [GDP-forming] subunit beta, mitochondrial OS=Mus musculus GN=Suclg2 - [SUCB2_MOUSE]	42.45	2	15	15	32	34.4789	35.16	11	15	34.6323	35.94	13	17	384	41.3236	5.43994	1.13333
Q8K2B3	Succinate dehydrogenase [ubiquinone] flavoprotein subunit, mitochondrial OS=Mus musculus GN=Sdha PE=1 SV=1 - [SDHA_MOUSE]	23.19	1	15	15	32	33.4228	18.37	12	15	38.3848	21.54	12	17	664	72.5392	7.37158	1.13333
P42125	Enoyl-CoA delta isomerase 1, mitochondrial OS=Mus musculus GN=Eci1 PE=1 SV=2 - [ECI1_MOUSE]	23.53	1	5	5	17	21.3706	20.42	4	8	17.9312	23.53	5	9	289	32.2298	8.98291	1.125
Q6IFX2	Keratin, type I cytoskeletal 42 OS=Mus musculus GN=Krt42 PE=1 SV=1 - [K1C42_MOUSE]	27.88	12	6	14	59	63.8919	27.65	12	28	73.2284	25	13	31	452	50.1019	5.16064	1.10714
P00329	Alcohol dehydrogenase 1 OS=Mus musculus GN=Adh1 PE=1 SV=2 - [ADH1_MOUSE]	27.47	1	12	12	40	28.5255	20.27	9	19	32.6616	27.47	12	21	375	39.7456	8.104	1.10526
Q3UV17	Keratin, type II cytoskeletal 2 oral OS=Mus musculus GN=Krt76 PE=2 SV=1 - [K22O_MOUSE]	8.42	5	2	9	42	37.2333	8.08	8	20	48.0067	6.9	8	22	594	62.806	8.42627	1.1
G5E8R3	Pyruvate carboxylase OS=Mus musculus GN=Pcx PE=1 SV=1 - [G5E8R3_MOUSE]	54.5	3	64	64	473	579.669	53.74	62	227	616.462	52.89	60	246	1178	129.618	6.7124	1.0837
P09103	Protein disulfide-isomerase OS=Mus musculus GN=P4hb PE=1 SV=2 - [PDIA1_MOUSE]	35.95	2	20	20	50	58.8459	32.81	17	24	46.2759	33.6	18	26	509	57.0228	4.88135	1.08333
P12710	Fatty acid-binding protein, liver OS=Mus musculus GN=Fabp1 PE=1 SV=2 - [FABPL_MOUSE]	81.1	1	11	11	56	76.1234	76.38	10	27	55.9413	81.1	11	29	127	14.2365	8.55811	1.07407
Q922U2	Keratin, type II cytoskeletal 5 OS=Mus musculus GN=Krt5 PE=1 SV=1 - [K2C5_MOUSE]	28.45	5	11	25	159	191.624	26.9	23	77	197.666	26.55	23	82	580	61.7286	7.75244	1.06494
P52196	Thiosulfate sulfurtransferase OS=Mus musculus GN=Tst PE=1 SV=3 - [THTR_MOUSE]	31.99	1	8	8	39	49.9536	26.26	6	19	40.3494	31.99	8	20	297	33.4448	7.85498	1.05263
P08113	Endoplasmin OS=Mus musculus GN=Hsp90b1 PE=1 SV=2 - [ENPL_MOUSE]	20.95	3	15	17	39	45.5628	15.59	12	19	43.7444	16.21	13	20	802	92.4183	4.81787	1.05263
P63038	60 kDa heat shock protein, mitochondrial OS=Mus musculus GN=Hspd1 PE=1 SV=1 - [CH60_MOUSE]	40.31	4	25	25	84	98.8953	39.97	23	41	107.38	37.7	23	43	573	60.9174	6.17627	1.04878
Q99MR8	Methylcrotonoyl-CoA carboxylase subunit alpha, mitochondrial OS=Mus musculus GN=Mccc1 PE=1 SV=2 - [MCCA_MOUSE]	36.4	3	19	19	43	45.3105	29.15	16	21	38.928	28.17	15	22	717	79.2934	7.82568	1.04762
P02535-3	Isoform 3 of Keratin, type I cytoskeletal 10 OS=Mus musculus GN=Krt10 - [K1C10_MOUSE]	21.21	15	9	12	88	99.438	20.78	11	43	99.7213	19.48	10	45	462	49.4709	5.021	1.04651
P52760	Ribonuclease UK114 OS=Mus musculus GN=Hrsp12 PE=1 SV=3 - [UK114_MOUSE]	65.19	1	8	8	22	24.2905	65.19	8	11	22.5613	45.93	6	11	135	14.2465	8.67529	1
P0CG49	Polyubiquitin-B OS=Mus musculus GN=Ubb PE=2 SV=1 - [UBB_MOUSE]	61.64	11	4	4	12	12.2334	49.84	3	6	15.8637	49.84	3	6	305	34.3475	7.53271	1
P08249	Malate dehydrogenase, mitochondrial OS=Mus musculus GN=Mdh2 PE=1 SV=3 - [MDHM_MOUSE]	49.11	1	14	14	72	87.8779	49.11	14	36	90.0465	49.11	14	36	338	35.5888	8.67529	1
P56480	ATP synthase subunit beta, mitochondrial OS=Mus musculus GN=Atp5b PE=1 SV=2 - [ATPB_MOUSE]	48.2	1	21	21	136	192.338	44.42	18	68	172.837	48.2	21	68	529	56.2655	5.33838	1
P10649	Glutathione S-transferase Mu 1 OS=Mus musculus GN=Gstm1 PE=1 SV=2 - [GSTM1_MOUSE]	45.87	15	10	12	40	44.3414	39.91	10	20	43.756	41.28	10	20	218	25.9531	7.94287	1
O70559	Small proline-rich protein 2H OS=Mus musculus GN=Sprr2h PE=2 SV=1 - [SPR2H_MOUSE]	41.67	7	1	1	4	5.82229	41.67	1	2	5.57254	41.67	1	2	108	11.7112	7.82568	1
P05202	Aspartate aminotransferase, mitochondrial OS=Mus musculus GN=Got2 PE=1 SV=1 - [AATM_MOUSE]	38.37	1	16	16	66	85.9386	34.65	15	33	80.3653	31.86	13	33	430	47.3812	8.99756	1
D3YUQ9	Elongation factor 1-delta (Fragment) OS=Mus musculus GN=Eef1d PE=1 SV=2 - [D3YUQ9_MOUSE]	31.61	10	4	4	4	3.79484	18.65	2	2	2.03055	12.95	2	2	193	21.4649	5.5415	1
Q8R0Y6	Cytosolic 10-formyltetrahydrofolate dehydrogenase OS=Mus musculus GN=Aldh1l1 PE=1 SV=1 - [AL1L1_MOUSE]	31.26	3	25	25	58	60.0525	24.06	19	29	55.5574	24.39	20	29	902	98.6465	5.90967	1
Q5SQG5	Prohibitin (Fragment) OS=Mus musculus GN=Phb PE=1 SV=1 - [Q5SQG5_MOUSE]	30.92	2	6	6	12	14.4727	25.6	5	6	10.7276	30.92	6	6	207	22.9852	6.3667	1
Q5SW88	Ras-related protein Rab-1A OS=Mus musculus GN=Rab1 PE=3 SV=1 - [Q5SW88_MOUSE]	26.24	31	3	4	6	4.15163	21.78	3	3	6.97378	9.9	2	3	202	22.3583	6.21436	1
Q9JLJ2	4-trimethylaminobutyraldehyde dehydrogenase OS=Mus musculus GN=Aldh9a1 PE=1 SV=1 - [AL9A1_MOUSE]	24.29	2	11	11	20	20.966	21.86	9	10	17.5778	16.19	7	10	494	53.4801	6.97607	1
Q78JT3	3-hydroxyanthranilate 3,4-dioxygenase OS=Mus musculus GN=Haao PE=1 SV=1 - [3HAO_MOUSE]	23.08	1	6	6	16	14.7584	23.08	6	8	18.8922	19.93	5	8	286	32.7836	6.53662	1
O88844	Isocitrate dehydrogenase [NADP] cytoplasmic OS=Mus musculus GN=Idh1 PE=1 SV=2 - [IDHC_MOUSE]	22.46	2	8	9	28	31.5707	19.57	8	14	24.4927	19.81	8	14	414	46.6445	7.1665	1
Q3TLP5	Enoyl-CoA hydratase domain-containing protein 2, mitochondrial OS=Mus musculus GN=Echdc2 PE=1 SV=2 - [ECHD2_MOUSE]	21.62	5	5	5	8	10.0902	15.54	3	4	7.78715	16.89	4	4	296	31.8317	8.71924	1
Q9DCG6	Phenazine biosynthesis-like domain-containing protein 1 OS=Mus musculus GN=Pbld1 PE=2 SV=2 - [PBLD1_MOUSE]	19.79	3	2	5	10	11.4213	12.15	3	5	11.7878	15.63	4	5	288	32.0276	7.03467	1
Q9DB20	ATP synthase subunit O, mitochondrial OS=Mus musculus GN=Atp5o PE=1 SV=1 - [ATPO_MOUSE]	19.25	2	4	4	6	5.07325	14.55	3	3	5.93799	13.62	3	3	213	23.3487	9.99365	1
Q91WU0	Expressed sequence AU018778 OS=Mus musculus GN=Ces1f PE=2 SV=1 - [Q91WU0_MOUSE]	18.89	4	8	9	14	17.0221	11.59	5	7	7.47339	11.94	6	7	561	61.5732	6.48096	1
B1ASE2	ATP synthase subunit d, mitochondrial (Fragment) OS=Mus musculus GN=Atp5h PE=4 SV=1 - [B1ASE2_MOUSE]	18.84	3	2	2	2	2.38132	10.14	1	1	2.48197	8.7	1	1	138	15.8721	5.22412	1
P63101	14-3-3 protein zeta/delta OS=Mus musculus GN=Ywhaz PE=1 SV=1 - [1433Z_MOUSE]	17.96	5	2	4	12	10.164	17.96	4	6	10.1328	13.88	3	6	245	27.7537	4.79248	1
Q8VCW8	Acyl-CoA synthetase family member 2, mitochondrial OS=Mus musculus GN=Acsf2 PE=1 SV=1 - [ACSF2_MOUSE]	17.72	1	9	9	16	21.9901	14.63	7	8	18.352	14.8	7	8	615	67.907	8.17725	1
P07724	Serum albumin OS=Mus musculus GN=Alb PE=1 SV=3 - [ALBU_MOUSE]	17.43	1	9	9	18	19.9715	11.35	6	9	17.1754	12.5	6	9	608	68.6477	6.07471	1
Q8VCN5	Cystathionine gamma-lyase OS=Mus musculus GN=Cth PE=1 SV=1 - [CGL_MOUSE]	17.09	1	6	6	10	6.43214	12.06	4	5	6.49402	9.8	4	5	398	43.5392	7.6499	1
Q9CXN7	Phenazine biosynthesis-like domain-containing protein 2 OS=Mus musculus GN=Pbld2 PE=2 SV=1 - [PBLD2_MOUSE]	17.01	2	1	4	8	9.05869	13.19	3	4	9.88034	11.81	3	4	288	31.9633	5.33838	1
P17751	Triosephosphate isomerase OS=Mus musculus GN=Tpi1 PE=1 SV=4 - [TPIS_MOUSE]	16.72	2	4	4	14	16.9492	16.72	4	7	14.7999	16.72	4	7	299	32.1713	5.74463	1
P50136	2-oxoisovalerate dehydrogenase subunit alpha, mitochondrial OS=Mus musculus GN=Bckdha PE=1 SV=1 - [ODBA_MOUSE]	16.52	2	6	6	14	17.5854	14.25	5	7	17.1561	16.52	6	7	442	50.3391	8.06006	1
Q9DCU9	4-hydroxy-2-oxoglutarate aldolase, mitochondrial OS=Mus musculus GN=Hoga1 PE=2 SV=1 - [HOGA1_MOUSE]	16.2	2	5	5	12	12.5382	16.2	5	6	14.0436	9.97	3	6	321	34.6219	7.72314	1
Q9Z2I9	Succinyl-CoA ligase [ADP-forming] subunit beta, mitochondrial OS=Mus musculus GN=Sucla2 PE=1 SV=2 - [SUCB1_MOUSE]	16.2	1	7	7	14	9.02756	14.25	6	7	12.6599	10.15	5	7	463	50.0821	7.00537	1
Q8BFR5-2	Isoform 2 of Elongation factor Tu, mitochondrial OS=Mus musculus GN=Tufm - [EFTU_MOUSE]	15.63	3	5	5	10	8.97971	11.26	4	5	9.25847	12.87	4	5	435	47.1926	7.73779	1
O35459	Delta(3,5)-Delta(2,4)-dienoyl-CoA isomerase, mitochondrial OS=Mus musculus GN=Ech1 PE=1 SV=1 - [ECH1_MOUSE]	15.6	2	5	5	12	11.0664	15.6	5	6	3.71726	11.01	4	6	327	36.0952	7.7085	1
P50171	Estradiol 17-beta-dehydrogenase 8 OS=Mus musculus GN=Hsd17b8 PE=1 SV=2 - [DHB8_MOUSE]	15.44	3	3	3	4	5.75559	10.42	2	2	5.43401	10.81	2	2	259	26.5716	6.53662	1
Q61425	Hydroxyacyl-coenzyme A dehydrogenase, mitochondrial OS=Mus musculus GN=Hadh PE=1 SV=2 - [HCDH_MOUSE]	15.29	1	4	4	12	12.5918	15.29	4	6	10.4144	10.83	3	6	314	34.4419	8.646	1
Q9CQQ7	ATP synthase F(0) complex subunit B1, mitochondrial OS=Mus musculus GN=Atp5f1 PE=1 SV=1 - [AT5F1_MOUSE]	15.23	1	4	4	12	11.6916	15.23	4	6	9.06758	15.23	4	6	256	28.9304	9.05615	1
P68368	Tubulin alpha-4A chain OS=Mus musculus GN=Tuba4a PE=1 SV=1 - [TBA4A_MOUSE]	14.51	2	2	5	8	5.1706	12.28	4	4	6.02322	11.16	4	4	448	49.8924	5.05908	1
P20108	Thioredoxin-dependent peroxide reductase, mitochondrial OS=Mus musculus GN=Prdx3 PE=1 SV=1 - [PRDX3_MOUSE]	14.4	1	4	4	10	8.91529	11.28	3	5	7.76325	10.51	3	5	257	28.1094	7.57666	1
H3BJP2	S-formylglutathione hydrolase (Fragment) OS=Mus musculus GN=Esd PE=1 SV=1 - [H3BJP2_MOUSE]	14.17	7	3	3	6	4.04945	14.17	3	3	3.97343	14.17	3	3	247	27.1132	6.85889	1
Q9CZU6	Citrate synthase, mitochondrial OS=Mus musculus GN=Cs PE=1 SV=1 - [CISY_MOUSE]	13.79	2	5	5	10	9.6433	10.34	4	5	8.15988	7.97	3	5	464	51.7034	8.57275	1
Q9JM62-2	Isoform 2 of Receptor expression-enhancing protein 6 OS=Mus musculus GN=Reep6 - [REEP6_MOUSE]	13.22	3	2	2	8	11.9509	13.22	2	4	10.4351	13.22	2	4	174	19.4361	7.86963	1
P68254-2	Isoform 2 of 14-3-3 protein theta OS=Mus musculus GN=Ywhaq - [1433T_MOUSE]	13.17	6	1	3	8	5.89503	13.17	3	4	6.6281	9.05	2	4	243	27.6829	4.93213	1
Q8R084	Protein Ugt2b1 OS=Mus musculus GN=Ugt2b1 PE=2 SV=1 - [Q8R084_MOUSE]	13.04	3	4	6	20	19.4746	11.53	5	10	19.9758	10.78	5	10	529	60.118	8.36768	1
F8WIX8	Histone H2A OS=Mus musculus GN=Hist1h2al PE=3 SV=1 - [F8WIX8_MOUSE]	12.8	16	2	2	4	3.94743	12.8	2	2	4.12645	7.2	1	2	125	13.5987	10.7407	1
P10518	Delta-aminolevulinic acid dehydratase OS=Mus musculus GN=Alad PE=1 SV=1 - [HEM2_MOUSE]	12.12	1	4	4	8	9.30506	6.36	2	4	8.69536	12.12	4	4	330	36.0003	6.78564	1
P68040	Guanine nucleotide-binding protein subunit beta-2-like 1 OS=Mus musculus GN=Gnb2l1 PE=1 SV=3 - [GBLP_MOUSE]	11.99	1	3	3	6	7.46879	11.99	3	3	3.2955	8.2	2	3	317	35.0546	7.69385	1
P51660	Peroxisomal multifunctional enzyme type 2 OS=Mus musculus GN=Hsd17b4 PE=1 SV=3 - [DHB4_MOUSE]	11.97	1	7	7	14	18.3948	11.97	7	7	14.4632	9.93	6	7	735	79.432	8.57275	1
Q91WS4	S-methylmethionine--homocysteine S-methyltransferase BHMT2 OS=Mus musculus GN=Bhmt2 PE=1 SV=2 - [BHMT2_MOUSE]	11.85	1	2	4	14	16.8399	11.85	4	7	14.769	8.82	3	7	363	39.846	6.53662	1
Q9QXX4	Calcium-binding mitochondrial carrier protein Aralar2 OS=Mus musculus GN=Slc25a13 PE=1 SV=1 - [CMC2_MOUSE]	11.83	2	7	7	14	8.38037	6.95	4	7	9.99841	9.17	6	7	676	74.4198	8.60205	1
Q8K1Z0	Ubiquinone biosynthesis protein COQ9, mitochondrial OS=Mus musculus GN=Coq9 PE=1 SV=1 - [COQ9_MOUSE]	11.82	2	3	3	4	5.29057	8.63	2	2	4.67271	6.07	2	2	313	35.0605	5.92236	1
B0R1E3	Histidine triad nucleotide-binding protein 1 OS=Mus musculus GN=Hint1 PE=1 SV=1 - [B0R1E3_MOUSE]	11.76	2	1	1	4	4.90061	11.76	1	2	4.65564	11.76	1	2	119	13.4298	5.04639	1
E9Q509	Pyruvate kinase OS=Mus musculus GN=Pklr PE=3 SV=1 - [E9Q509_MOUSE]	11.6	4	6	6	10	7.847	9.21	5	5	5.99257	9.94	5	5	543	58.7838	6.91748	1
H3BK96	Heterogeneous nuclear ribonucleoprotein K (Fragment) OS=Mus musculus GN=Hnrnpk PE=1 SV=2 - [H3BK96_MOUSE]	11.33	10	2	2	4	4.90767	11.33	2	2	4.02602	11.33	2	2	256	28.5404	5.021	1
Q80YX8	Major urinary protein 26 OS=Mus musculus GN=Mup21 PE=2 SV=1 - [Q80YX8_MOUSE]	11.05	5	1	2	4	5.10692	11.05	2	2	5.82304	11.05	2	2	181	21.1514	4.53857	1
Q9QYG0-2	Isoform 2 of Protein NDRG2 OS=Mus musculus GN=Ndrg2 - [NDRG2_MOUSE]	10.08	2	3	3	6	4.73671	3.64	1	3	5.86115	10.08	3	3	357	39.2554	5.63037	1
Q7TSG6	Radixin OS=Mus musculus GN=Rdx PE=1 SV=1 - [Q7TSG6_MOUSE]	10.03	4	4	4	10	9.07611	7.97	3	5	5.96786	7.71	3	5	389	46.3382	8.49951	1
Q3UNX7	Dimethylaniline monooxygenase [N-oxide-forming] 1 (Fragment) OS=Mus musculus GN=Fmo1 PE=2 SV=1 - [Q3UNX7_MOUSE]	9.9	4	2	2	2	2.48058	4.95	1	1	2.86276	4.95	1	1	303	34.2203	8.14795	1
Q8VEM8	Phosphate carrier protein, mitochondrial OS=Mus musculus GN=Slc25a3 PE=1 SV=1 - [MPCP_MOUSE]	9.8	2	4	4	6	6.77051	8.12	3	3	4.21228	7.84	3	3	357	39.6065	9.26123	1
Q3UW66	Sulfurtransferase OS=Mus musculus GN=Mpst PE=1 SV=1 - [Q3UW66_MOUSE]	9.09	2	3	3	10	8.49034	9.09	3	5	9.80351	9.09	3	5	297	33.0765	6.46826	1
Q71RI9-2	Isoform 2 of Kynurenine--oxoglutarate transaminase 3 OS=Mus musculus GN=Ccbl2 - [KAT3_MOUSE]	8.57	2	3	3	6	6.37335	8.57	3	3	6.58586	5.71	2	3	420	47.2901	7.1958	1
P17897	Lysozyme C-1 OS=Mus musculus GN=Lyz1 PE=1 SV=1 - [LYZ1_MOUSE]	8.11	1	1	1	4	5.80043	8.11	1	2	6.11294	8.11	1	2	148	16.7834	9.40771	1
E9PY42	Protein Eci3 (Fragment) OS=Mus musculus GN=Eci3 PE=4 SV=1 - [E9PY42_MOUSE]	8.08	11	2	2	4	4.39965	8.08	2	2	3.6641	3.46	1	2	260	28.4976	7.91357	1
P35486	Pyruvate dehydrogenase E1 component subunit alpha, somatic form, mitochondrial OS=Mus musculus GN=Pdha1 PE=1 SV=1 - [ODPA_MOUSE]	7.95	1	3	3	4	3.01681	5.38	2	2	2.26615	5.9	2	2	390	43.2036	8.19189	1
Q91VA0	Acyl-coenzyme A synthetase ACSM1, mitochondrial OS=Mus musculus GN=Acsm1 PE=1 SV=1 - [ACSM1_MOUSE]	7.68	4	4	4	10	12.4175	7.68	4	5	11.5467	5.41	3	5	573	64.719	7.1665	1
P52430	Serum paraoxonase/arylesterase 1 OS=Mus musculus GN=Pon1 PE=1 SV=2 - [PON1_MOUSE]	7.32	1	2	2	6	5.45303	4.51	1	3	3.91181	7.32	2	3	355	39.5403	5.22412	1
P97350	Plakophilin-1 OS=Mus musculus GN=Pkp1 PE=2 SV=1 - [PKP1_MOUSE]	6.73	1	5	5	6	6.24485	3.57	3	3	4.51569	4.12	3	3	728	80.8444	8.90967	1
Q8R086	Sulfite oxidase, mitochondrial OS=Mus musculus GN=Suox PE=2 SV=2 - [SUOX_MOUSE]	5.86	1	3	3	4	4.16385	1.83	1	2	2.78322	4.03	2	2	546	60.7178	6.53662	1
E0CXB1	Proteasome subunit alpha type-6 OS=Mus musculus GN=Psma6 PE=1 SV=1 - [E0CXB1_MOUSE]	5.73	2	1	1	2	3.676	5.73	1	1	3.34582	5.73	1	1	227	25.2479	7.85498	1
P61922-2	Isoform 2 of 4-aminobutyrate aminotransferase, mitochondrial OS=Mus musculus GN=Abat - [GABT_MOUSE]	5.63	3	2	2	4	4.6526	5.63	2	2	4.06256	5.63	2	2	444	50.2048	8.51416	1
Q8BGA8	Acyl-coenzyme A synthetase ACSM5, mitochondrial OS=Mus musculus GN=Acsm5 PE=1 SV=1 - [ACSM5_MOUSE]	5.54	2	3	3	4	4.63754	4.15	2	2	3.95448	3.98	2	2	578	64.2876	7.72314	1
Q569X9	Cytochrome P450, family 2, subfamily c, polypeptide 67 OS=Mus musculus GN=Cyp2c67 PE=2 SV=1 - [Q569X9_MOUSE]	5.5	1	2	3	4	3.71099	3.26	2	2	3.59486	2.24	1	2	491	56.1084	7.35693	1
Q91WT9-2	Isoform 2 of Cystathionine beta-synthase OS=Mus musculus GN=Cbs - [CBS_MOUSE]	5.12	2	3	3	4	2.70008	3.47	2	2	2.2785	3.66	2	2	547	60.1546	6.60986	1
Q78PY7	Staphylococcal nuclease domain-containing protein 1 OS=Mus musculus GN=Snd1 PE=1 SV=1 - [SND1_MOUSE]	4.95	2	4	4	6	4.24047	3.74	3	3	3.63923	4.07	3	3	910	102.025	7.43018	1
E0CXN5	Glycerol-3-phosphate dehydrogenase [NAD(+)], cytoplasmic OS=Mus musculus GN=Gpd1 PE=1 SV=1 - [E0CXN5_MOUSE]	4.91	2	2	2	4	4.05009	4.91	2	2	3.88969	4.91	2	2	326	35.2081	7.59131	1
F6SQH7	Polymerase delta-interacting protein 2 (Fragment) OS=Mus musculus GN=Poldip2 PE=4 SV=1 - [F6SQH7_MOUSE]	4.23	2	1	1	2	2.29673	4.23	1	1	2.1496	4.23	1	1	284	32.6355	7.91357	1
P70441	Na(+)/H(+) exchange regulatory cofactor NHE-RF1 OS=Mus musculus GN=Slc9a3r1 PE=1 SV=3 - [NHRF1_MOUSE]	3.94	1	1	1	2	2.69665	3.94	1	1	2.60047	3.94	1	1	355	38.5765	5.89697	1
Q9Z2V4	Phosphoenolpyruvate carboxykinase, cytosolic [GTP] OS=Mus musculus GN=Pck1 PE=2 SV=1 - [PCKGC_MOUSE]	3.7	1	2	2	4	5.78368	3.7	2	2	6.01148	3.7	2	2	622	69.3101	6.59521	1
P35492	Histidine ammonia-lyase OS=Mus musculus GN=Hal PE=1 SV=1 - [HUTH_MOUSE]	3.65	1	2	2	4	5.12331	3.65	2	2	2.69506	3.65	2	2	657	72.2124	6.34131	1
Q8K370	Acyl-CoA dehydrogenase family member 10 OS=Mus musculus GN=Acad10 PE=1 SV=1 - [ACD10_MOUSE]	3.37	2	3	3	4	4.72736	2.34	2	2	2.06711	1.87	2	2	1069	118.903	8.23584	1
O55125	Protein NipSnap homolog 1 OS=Mus musculus GN=Nipsnap1 PE=1 SV=1 - [NIPS1_MOUSE]	3.17	1	1	1	4	4.9004	3.17	1	2	4.56073	3.17	1	2	284	33.342	9.43701	1
Q8VC28	Aldo-keto reductase family 1 member C13 OS=Mus musculus GN=Akr1c13 PE=1 SV=2 - [AK1CD_MOUSE]	2.48	2	1	1	2	2.09215	2.48	1	1	2.06915	2.48	1	1	323	37.034	7.07861	1
E9Q4Z2	Protein Acacb OS=Mus musculus GN=Acacb PE=1 SV=1 - [E9Q4Z2_MOUSE]	2	1	1	4	6	5.70267	1.35	3	3	2.1174	1.59	3	3	2448	275.574	6.31592	1
P11983-2	Isoform 2 of T-complex protein 1 subunit alpha OS=Mus musculus GN=Tcp1 - [TCPA_MOUSE]	1.97	2	1	1	2	2.3768	1.97	1	1	2.27711	1.97	1	1	507	55.4242	6.41748	1
P23359	Bone morphogenetic protein 7 OS=Mus musculus GN=Bmp7 PE=1 SV=2 - [BMP7_MOUSE]	1.63	3	1	1	2	2.24182	1.63	1	1	2.57424	1.63	1	1	430	49.1675	7.48877	1
Q64521	Glycerol-3-phosphate dehydrogenase, mitochondrial OS=Mus musculus GN=Gpd2 PE=1 SV=2 - [GPDM_MOUSE]	1.51	2	1	1	2	2.3938	1.51	1	1	2.16499	1.51	1	1	727	80.9025	6.60986	1
Q9EQH2	Endoplasmic reticulum aminopeptidase 1 OS=Mus musculus GN=Erap1 PE=2 SV=2 - [ERAP1_MOUSE]	1.4	1	1	1	2	2.07982	1.4	1	1	2.00804	1.4	1	1	930	106.531	6.20166	1
Q8CHR6	Dihydropyrimidine dehydrogenase [NADP(+)] OS=Mus musculus GN=Dpyd PE=1 SV=1 - [DPYD_MOUSE]	1.27	1	1	1	2	2.10621	1.27	1	1	2.31595	1.27	1	1	1025	111.181	7.26904	1
Q9WTL4	Insulin receptor-related protein OS=Mus musculus GN=Insrr PE=1 SV=2 - [INSRR_MOUSE]	0.62	1	1	1	2	2.28918	0.62	1	1	2.21605	0.62	1	1	1300	144.782	6.63916	1
E9PVG8	Protein 9530053A07Rik OS=Mus musculus GN=9530053A07Rik PE=4 SV=1 - [E9PVG8_MOUSE]	0.35	3	1	1	4	3.44766	0.35	1	2	3.40553	0.35	1	2	2581	280.044	6.17627	1
P54869	Hydroxymethylglutaryl-CoA synthase, mitochondrial OS=Mus musculus GN=Hmgcs2 PE=1 SV=2 - [HMCS2_MOUSE]	29.72	2	19	19	93	122.523	27.76	16	47	113.594	27.95	17	46	508	56.7865	8.41162	0.978723
P47738	Aldehyde dehydrogenase, mitochondrial OS=Mus musculus GN=Aldh2 PE=1 SV=1 - [ALDH2_MOUSE]	43.55	4	20	22	81	93.7892	41.62	21	41	85.2193	42	20	40	519	56.5018	7.62061	0.97561
P16858	Glyceraldehyde-3-phosphate dehydrogenase OS=Mus musculus GN=Gapdh PE=1 SV=2 - [G3P_MOUSE]	42.64	8	10	12	55	55.6727	42.64	12	28	52.1164	42.64	12	27	333	35.7872	8.25049	0.964286
Q3TTY5	Keratin, type II cytoskeletal 2 epidermal OS=Mus musculus GN=Krt2 PE=1 SV=1 - [K22E_MOUSE]	15.13	2	9	15	108	128.614	15.13	15	55	128.077	12.59	14	53	707	70.8798	8.06006	0.963636
P19157	Glutathione S-transferase P 1 OS=Mus musculus GN=Gstp1 PE=1 SV=2 - [GSTP1_MOUSE]	37.62	2	7	7	43	61.1684	37.62	7	22	55.536	37.62	7	21	210	23.5941	7.86963	0.954545
P27773	Protein disulfide-isomerase A3 OS=Mus musculus GN=Pdia3 PE=1 SV=2 - [PDIA3_MOUSE]	32.28	2	15	15	43	45.2248	29.7	14	22	40.0108	30.1	13	21	505	56.6427	6.21436	0.954545
Q9DBT9	Dimethylglycine dehydrogenase, mitochondrial OS=Mus musculus GN=Dmgdh PE=1 SV=1 - [M2GD_MOUSE]	20.94	1	15	15	37	44.4192	17.49	12	19	32.4394	16.69	12	18	869	97.194	7.88428	0.947368
Q9WTP6-2	Isoform 2 of Adenylate kinase 2, mitochondrial OS=Mus musculus GN=Ak2 - [KAD2_MOUSE]	38.79	3	8	8	29	33.7169	24.57	6	15	31.2194	38.79	8	14	232	25.5893	7.41553	0.933333
P70694	Estradiol 17 beta-dehydrogenase 5 OS=Mus musculus GN=Akr1c6 PE=1 SV=1 - [DHB5_MOUSE]	35.91	11	10	12	29	17.5048	30.96	9	15	26.3757	23.53	10	14	323	37.024	8.27979	0.933333
P20029	78 kDa glucose-regulated protein OS=Mus musculus GN=Hspa5 PE=1 SV=3 - [GRP78_MOUSE]	46.11	1	28	30	114	138.232	45.65	29	59	127.133	43.97	27	55	655	72.3775	5.16064	0.932203
P97807-2	Isoform Cytoplasmic of Fumarate hydratase, mitochondrial OS=Mus musculus GN=Fh - [FUMH_MOUSE]	25.05	2	9	9	27	32.7924	22.27	8	14	26.1541	25.05	9	13	467	50.0207	7.94287	0.928571
G3UWK0	Selenium-binding protein 2 (Fragment) OS=Mus musculus GN=Selenbp2 PE=4 SV=1 - [G3UWK0_MOUSE]	46.88	2	1	5	21	26.0865	32.81	4	11	23.8214	46.88	5	10	128	14.205	7.06396	0.909091
Q8C196	Carbamoyl-phosphate synthase [ammonia], mitochondrial OS=Mus musculus GN=Cps1 PE=1 SV=2 - [CPSM_MOUSE]	49.13	6	75	75	457	642.19	45.93	67	240	552.771	48.47	69	217	1500	164.514	6.91748	0.904167
Q03265	ATP synthase subunit alpha, mitochondrial OS=Mus musculus GN=Atp5a1 PE=1 SV=1 - [ATPA_MOUSE]	40.14	3	22	22	99	142.865	38.7	20	52	112.235	36.17	19	47	553	59.7156	9.18799	0.903846
P24270	Catalase OS=Mus musculus GN=Cat PE=1 SV=4 - [CATA_MOUSE]	49.91	2	26	26	116	173.423	49.91	25	61	142.661	40.61	22	55	527	59.7577	7.88428	0.901639
P38647	Stress-70 protein, mitochondrial OS=Mus musculus GN=Hspa9 PE=1 SV=3 - [GRP75_MOUSE]	42.12	1	26	26	95	135.86	42.12	24	50	92.5296	37.26	23	45	679	73.4156	6.07471	0.9
O35490	Betaine--homocysteine S-methyltransferase 1 OS=Mus musculus GN=Bhmt PE=1 SV=1 - [BHMT1_MOUSE]	32.68	1	9	11	38	44.9861	32.68	11	20	38.2679	30.71	10	18	407	44.9919	7.89893	0.9
Q91YI0	Argininosuccinate lyase OS=Mus musculus GN=Asl PE=1 SV=1 - [ARLY_MOUSE]	25.86	5	13	13	36	35.2724	25.86	12	19	35.003	24.78	12	17	464	51.7066	6.96143	0.894737
B1AXW5	Peroxiredoxin-1 (Fragment) OS=Mus musculus GN=Prdx1 PE=1 SV=2 - [B1AXW5_MOUSE]	61.54	6	13	13	70	70.1392	61.54	13	37	57.415	61.54	12	33	169	18.8577	7.32764	0.891892
P17563	Selenium-binding protein 1 OS=Mus musculus GN=Selenbp1 PE=1 SV=2 - [SBP1_MOUSE]	33.69	4	9	13	34	44.4214	26.06	10	18	33.5811	28.6	11	16	472	52.4804	6.29053	0.888889
P16460	Argininosuccinate synthase OS=Mus musculus GN=Ass1 PE=1 SV=1 - [ASSY_MOUSE]	27.43	2	15	15	51	73.0111	27.43	15	27	55.4532	25.49	14	24	412	46.555	8.22119	0.888889
Q8VCT4	Carboxylesterase 1D OS=Mus musculus GN=Ces1d PE=1 SV=1 - [CES1D_MOUSE]	18.76	4	9	11	34	38.6927	17.52	9	18	37.8188	18.76	11	16	565	61.7487	6.60986	0.888889
P24456	Cytochrome P450 2D10 OS=Mus musculus GN=Cyp2d10 PE=2 SV=2 - [CP2DA_MOUSE]	13.1	2	3	7	17	24.239	13.1	7	9	20.9028	12.9	6	8	504	57.1965	6.60986	0.888889
Q8CHT0	Delta-1-pyrroline-5-carboxylate dehydrogenase, mitochondrial OS=Mus musculus GN=Aldh4a1 PE=1 SV=3 - [AL4A1_MOUSE]	15.66	1	7	7	15	23.6018	12.1	5	8	14.8195	10.68	5	7	562	61.8015	8.23584	0.875
Q9CZS1	Aldehyde dehydrogenase X, mitochondrial OS=Mus musculus GN=Aldh1b1 PE=1 SV=1 - [AL1B1_MOUSE]	12.52	4	5	7	15	15.7617	12.52	7	8	10.6214	12.33	6	7	519	57.5165	7.02002	0.875
Q99M73	Keratin, type II cuticular Hb4 OS=Mus musculus GN=Krt84 PE=2 SV=2 - [KRT84_MOUSE]	6.97	3	1	6	28	22.523	6.97	6	15	25.3084	5.47	5	13	603	64.9426	7.84033	0.866667
P11499	Heat shock protein HSP 90-beta OS=Mus musculus GN=Hsp90ab1 PE=1 SV=3 - [HS90B_MOUSE]	18.65	7	8	14	41	46.4746	17.27	13	22	40.2567	14.5	10	19	724	83.2291	5.03369	0.863636
Q01768	Nucleoside diphosphate kinase B OS=Mus musculus GN=Nme2 PE=1 SV=1 - [NDKB_MOUSE]	46.71	5	7	7	13	15.6274	38.82	6	7	11.3879	30.92	4	6	152	17.3519	7.50342	0.857143
P17742	Peptidyl-prolyl cis-trans isomerase A OS=Mus musculus GN=Ppia PE=1 SV=2 - [PPIA_MOUSE]	31.1	2	5	5	13	13.8633	31.1	5	7	5.86852	21.95	4	6	164	17.9599	7.89893	0.857143
Q9WVL0	Maleylacetoacetate isomerase OS=Mus musculus GN=Gstz1 PE=1 SV=1 - [MAAI_MOUSE]	28.24	1	5	5	13	15.4772	23.15	4	7	9.03133	23.15	4	6	216	24.2598	7.85498	0.857143
Q9CPY7-2	Isoform 2 of Cytosol aminopeptidase OS=Mus musculus GN=Lap3 - [AMPL_MOUSE]	25.61	2	9	9	13	16.3093	19.06	7	7	11.589	14.34	5	6	488	52.7168	7.03467	0.857143
P45952	Medium-chain specific acyl-CoA dehydrogenase, mitochondrial OS=Mus musculus GN=Acadm PE=1 SV=1 - [ACADM_MOUSE]	23.28	2	9	9	26	29.1891	20.9	8	14	27.1968	20.43	8	12	421	46.4516	8.36768	0.857143
P34914	Bifunctional epoxide hydrolase 2 OS=Mus musculus GN=Ephx2 PE=1 SV=2 - [HYES_MOUSE]	23.1	2	9	9	26	30.1205	23.1	9	14	26.8645	17.87	7	12	554	62.4746	6.18896	0.857143
P38060	Hydroxymethylglutaryl-CoA lyase, mitochondrial OS=Mus musculus GN=Hmgcl PE=1 SV=2 - [HMGCL_MOUSE]	22.77	5	6	6	13	14.927	22.77	6	7	15.9018	14.15	4	6	325	34.2167	8.41162	0.857143
P48036	Annexin A5 OS=Mus musculus GN=Anxa5 PE=1 SV=1 - [ANXA5_MOUSE]	19.12	1	7	7	13	12.7021	15.67	6	7	10.4738	12.23	5	6	319	35.7302	4.95752	0.857143
Q9QXF8	Glycine N-methyltransferase OS=Mus musculus GN=Gnmt PE=1 SV=3 - [GNMT_MOUSE]	27.65	1	5	5	24	41.3199	27.65	5	13	30.1884	27.65	5	11	293	32.6543	7.44482	0.846154
P33267	Cytochrome P450 2F2 OS=Mus musculus GN=Cyp2f2 PE=2 SV=1 - [CP2F2_MOUSE]	22.4	1	11	11	24	16.7252	17.92	9	13	16.271	17.11	8	11	491	55.913	7.89893	0.846154
P50544	Very long-chain specific acyl-CoA dehydrogenase, mitochondrial OS=Mus musculus GN=Acadvl PE=1 SV=3 - [ACADV_MOUSE]	28.81	2	14	14	35	43.9658	26.98	13	19	25.2541	21.34	11	16	656	70.8307	8.74854	0.842105
O35215	D-dopachrome decarboxylase OS=Mus musculus GN=Ddt PE=1 SV=3 - [DOPD_MOUSE]	61.86	2	2	5	11	10.4197	61.86	5	6	4.76252	49.15	4	5	118	13.0688	6.53662	0.833333
P60710	Actin, cytoplasmic 1 OS=Mus musculus GN=Actb PE=1 SV=1 - [ACTB_MOUSE]	39.73	20	14	14	66	83.3605	39.73	14	36	63.5185	39.47	13	30	375	41.7097	5.47803	0.833333
P16015	Carbonic anhydrase 3 OS=Mus musculus GN=Ca3 PE=1 SV=3 - [CAH3_MOUSE]	36.92	1	9	9	33	26.6482	28.46	7	18	22.5119	36.15	8	15	260	29.3476	7.37158	0.833333
P15864	Histone H1.2 OS=Mus musculus GN=Hist1h1c PE=1 SV=2 - [H12_MOUSE]	24.06	5	2	8	22	31.4184	17.92	7	12	23.8624	24.06	7	10	212	21.2537	11.0044	0.833333
P14152	Malate dehydrogenase, cytoplasmic OS=Mus musculus GN=Mdh1 PE=1 SV=3 - [MDHC_MOUSE]	21.56	2	6	6	11	15.8905	19.16	5	6	12.3719	13.77	4	5	334	36.4881	6.58057	0.833333
Q80XN0	D-beta-hydroxybutyrate dehydrogenase, mitochondrial OS=Mus musculus GN=Bdh1 PE=1 SV=2 - [BDH_MOUSE]	17.49	2	5	5	11	11.299	15.45	4	6	8.93219	13.41	4	5	343	38.2744	9.01221	0.833333
Q9D0F9	Phosphoglucomutase-1 OS=Mus musculus GN=Pgm1 PE=1 SV=4 - [PGM1_MOUSE]	13.35	2	7	7	11	7.75227	8.9	5	6	4.99069	8.72	4	5	562	61.3796	6.56592	0.833333
Q91XD4	Formimidoyltransferase-cyclodeaminase OS=Mus musculus GN=Ftcd PE=2 SV=1 - [FTCD_MOUSE]	12.38	1	5	5	11	13.7235	12.38	5	6	11.1183	7.02	3	5	541	58.9015	6.11279	0.833333
Q63886	UDP-glucuronosyltransferase 1-1 OS=Mus musculus GN=Ugt1a1 PE=2 SV=2 - [UD11_MOUSE]	12.15	12	2	6	11	9.08196	10.65	5	6	8.62281	8.41	4	5	535	60.008	8.6167	0.833333
Q8JZR0	Long-chain-fatty-acid--CoA ligase 5 OS=Mus musculus GN=Acsl5 PE=1 SV=1 - [ACSL5_MOUSE]	6.44	1	2	4	11	13.2528	6.44	4	6	5.73111	4.98	3	5	683	76.1575	7.09326	0.833333
Q8QZT1	Acetyl-CoA acetyltransferase, mitochondrial OS=Mus musculus GN=Acat1 PE=1 SV=1 - [THIL_MOUSE]	35.14	1	15	15	51	84.1283	35.14	14	28	59.0316	31.13	13	23	424	44.7873	8.51416	0.821429
Q8BH95	Enoyl-CoA hydratase, mitochondrial OS=Mus musculus GN=Echs1 PE=1 SV=1 - [ECHM_MOUSE]	27.93	2	7	7	20	30.1555	27.93	7	11	22.659	27.93	6	9	290	31.4542	8.48486	0.818182
O08601	Microsomal triglyceride transfer protein large subunit OS=Mus musculus GN=Mttp PE=2 SV=2 - [MTP_MOUSE]	13.42	2	10	10	20	16.5475	12.19	9	11	12.2772	11.74	9	9	894	99.0366	7.62061	0.818182
P09411	Phosphoglycerate kinase 1 OS=Mus musculus GN=Pgk1 PE=1 SV=4 - [PGK1_MOUSE]	26.86	3	9	9	29	35.6341	24.7	8	16	19.4213	24.94	8	13	417	44.522	7.89893	0.8125
Q99P30-5	Isoform 5 of Peroxisomal coenzyme A diphosphatase NUDT7 OS=Mus musculus GN=Nudt7 - [NUDT7_MOUSE]	25.15	5	4	4	9	6.51833	25.15	4	5	9.07505	16.96	3	4	171	18.6364	6.1001	0.8
Q9JHI5	Isovaleryl-CoA dehydrogenase, mitochondrial OS=Mus musculus GN=Ivd PE=1 SV=1 - [IVD_MOUSE]	19.81	1	8	8	18	21.3197	17.45	7	10	18.9863	16.75	7	8	424	46.2959	8.29443	0.8
P13745	Glutathione S-transferase A1 OS=Mus musculus GN=Gsta1 PE=1 SV=2 - [GSTA1_MOUSE]	16.14	7	2	5	9	11.3611	11.66	3	5	9.26285	13	4	4	223	25.5915	8.98291	0.8
Q91WT7	3-alpha-hydroxysteroid dehydrogenase type 1 OS=Mus musculus GN=Akr1c14 PE=2 SV=1 - [Q91WT7_MOUSE]	14.55	2	3	5	9	10.294	11.46	3	5	5.87123	10.84	4	4	323	37.165	7.1958	0.8
Q9JKY7	Cytochrome P450 CYP2D22 OS=Mus musculus GN=Cyp2d22 PE=2 SV=1 - [Q9JKY7_MOUSE]	12.2	2	3	5	9	9.00151	9.6	4	5	9.93289	7.6	3	4	500	56.4309	6.97607	0.8
Q9Z1R9	MCG124046 OS=Mus musculus GN=Prss1 PE=2 SV=1 - [Q9Z1R9_MOUSE]	8.13	1	1	1	9	10.9205	8.13	1	5	9.77877	8.13	1	4	246	26.1178	4.94482	0.8
Q61176	Arginase-1 OS=Mus musculus GN=Arg1 PE=1 SV=1 - [ARGI1_MOUSE]	54.49	1	15	15	61	97.9227	54.18	14	34	59.0016	52.94	14	27	323	34.7862	7.00537	0.794118
Q99LC5	Electron transfer flavoprotein subunit alpha, mitochondrial OS=Mus musculus GN=Etfa PE=1 SV=2 - [ETFA_MOUSE]	46.55	1	13	13	43	52.6872	42.64	11	24	40.0148	36.64	11	19	333	34.9875	8.38232	0.791667
P43274	Histone H1.4 OS=Mus musculus GN=Hist1h1e PE=1 SV=2 - [H14_MOUSE]	22.83	4	1	7	25	30.5403	16.89	6	14	23.2491	22.83	6	11	219	21.964	11.1069	0.785714
O55022	Membrane-associated progesterone receptor component 1 OS=Mus musculus GN=Pgrmc1 PE=1 SV=4 - [PGRC1_MOUSE]	36.92	2	9	9	16	16.0781	31.28	7	9	10.2836	31.79	5	7	195	21.6808	4.70361	0.777778
P26443	Glutamate dehydrogenase 1, mitochondrial OS=Mus musculus GN=Glud1 PE=1 SV=1 - [DHE3_MOUSE]	50.9	2	26	26	108	165.825	47.31	24	61	104.265	43.91	22	47	558	61.2982	8.00146	0.770492
Q9DCW4	Electron transfer flavoprotein subunit beta OS=Mus musculus GN=Etfb PE=1 SV=3 - [ETFB_MOUSE]	51.37	1	13	13	53	71.7774	51.37	13	30	59.8083	51.37	13	23	255	27.606	8.104	0.766667
P11589	Major urinary protein 2 OS=Mus musculus GN=Mup2 PE=1 SV=1 - [MUP2_MOUSE]	44.44	29	8	9	35	44.0773	44.44	9	20	29.4642	43.33	8	15	180	20.6503	5.10986	0.75
P24549	Retinal dehydrogenase 1 OS=Mus musculus GN=Aldh1a1 PE=1 SV=5 - [AL1A1_MOUSE]	34.93	3	8	14	35	51.0502	27.15	12	20	38.7306	26.35	9	15	501	54.4328	7.79639	0.75
P10126	Elongation factor 1-alpha 1 OS=Mus musculus GN=Eef1a1 PE=1 SV=3 - [EF1A1_MOUSE]	32.03	4	14	14	49	79.1361	32.03	13	28	54.4251	30.52	11	21	462	50.0821	9.01221	0.75
Q99N15	17beta-hydroxysteroid dehydrogenase type 10/short chain L-3-hydroxyacyl-CoA dehydrogenase OS=Mus musculus GN=Hsd17b10 PE=1 SV=1 - [Q99N15_MOUSE]	31.8	3	5	5	14	18.056	31.8	5	8	13.082	22.99	4	6	261	27.2566	8.76318	0.75
Q922R8	Protein disulfide-isomerase A6 OS=Mus musculus GN=Pdia6 PE=1 SV=3 - [PDIA6_MOUSE]	20.91	2	8	8	21	26.163	20.91	7	12	21.7851	17.27	6	9	440	48.0703	5.13525	0.75
Q9DBJ1	Phosphoglycerate mutase 1 OS=Mus musculus GN=Pgam1 PE=1 SV=3 - [PGAM1_MOUSE]	20.87	1	2	3	7	7.60251	20.87	3	4	5.14505	12.6	2	3	254	28.8139	7.18115	0.75
Q64458	Cytochrome P450 2C29 OS=Mus musculus GN=Cyp2c29 PE=1 SV=2 - [CP2CT_MOUSE]	19.39	8	7	9	21	18.5835	17.14	8	12	8.57193	12.86	6	9	490	55.6798	8.29443	0.75
P68373	Tubulin alpha-1C chain OS=Mus musculus GN=Tuba1c PE=1 SV=1 - [TBA1C_MOUSE]	18.93	5	3	6	14	14.6312	18.93	6	8	6.85601	18.93	6	6	449	49.8775	5.09717	0.75
O88569-3	Isoform 3 of Heterogeneous nuclear ribonucleoproteins A2/B1 OS=Mus musculus GN=Hnrnpa2b1 - [ROA2_MOUSE]	14.95	3	4	4	7	6.92678	14.95	4	4	8.00189	6.64	2	3	301	32.4404	8.71924	0.75
Q91Z53	Glyoxylate reductase/hydroxypyruvate reductase OS=Mus musculus GN=Grhpr PE=1 SV=1 - [GRHPR_MOUSE]	14.33	3	5	5	7	9.47944	11.89	4	4	4.99705	9.15	3	3	328	35.3065	7.6499	0.75
Q9CQV8-2	Isoform Short of 14-3-3 protein beta/alpha OS=Mus musculus GN=Ywhab - [1433B_MOUSE]	13.11	5	1	3	7	5.85913	13.11	3	4	4.09476	3.28	1	3	244	27.8368	4.83057	0.75
Q3UXD9	Peroxisomal trans-2-enoyl-CoA reductase OS=Mus musculus GN=Pecr PE=1 SV=1 - [Q3UXD9_MOUSE]	13.08	4	3	3	7	13.7352	13.08	3	4	9.48431	9.23	2	3	260	28.0771	7.32764	0.75
O88587-2	Isoform Soluble of Catechol O-methyltransferase OS=Mus musculus GN=Comt - [COMT_MOUSE]	13.06	3	4	4	14	17.1088	9.91	3	8	11.012	12.61	3	6	222	24.6915	5.46533	0.75
Q8QZR5	Alanine aminotransferase 1 OS=Mus musculus GN=Gpt PE=2 SV=3 - [ALAT1_MOUSE]	11.9	1	5	5	7	10.016	10.08	4	4	6.36736	6.85	3	3	496	55.107	6.63916	0.75
Q64467	Glyceraldehyde-3-phosphate dehydrogenase, testis-specific OS=Mus musculus GN=Gapdhs PE=2 SV=1 - [G3PT_MOUSE]	10.45	2	2	4	14	15.9601	10.45	4	8	11.015	7.95	3	6	440	47.6262	7.88428	0.75
P09671	Superoxide dismutase [Mn], mitochondrial OS=Mus musculus GN=Sod2 PE=1 SV=3 - [SODM_MOUSE]	10.36	1	2	2	7	11.4574	10.36	2	4	8.25694	10.36	2	3	222	24.5875	8.6167	0.75
P16627	Heat shock 70 kDa protein 1-like OS=Mus musculus GN=Hspa1l PE=2 SV=4 - [HS71L_MOUSE]	8.11	3	1	4	14	18.0482	8.11	4	8	12.7141	6.24	3	6	641	70.5932	6.23975	0.75
Q8BMF4	Dihydrolipoyllysine-residue acetyltransferase component of pyruvate dehydrogenase complex, mitochondrial OS=Mus musculus GN=Dlat PE=1 SV=2 - [ODP2_MOUSE]	6.7	1	3	3	7	3.5787	6.7	3	4	4.23865	5.3	2	3	642	67.8987	8.57275	0.75
Q8VCC2	Liver carboxylesterase 1 OS=Mus musculus GN=Ces1 PE=2 SV=1 - [EST1_MOUSE]	5.13	4	1	3	7	7.85117	3.89	2	4	5.50711	2.83	2	3	565	62.64	5.99854	0.75
Q5SWU9	Acetyl-CoA carboxylase 1 OS=Mus musculus GN=Acaca PE=1 SV=1 - [ACACA_MOUSE]	2	2	1	4	7	8.27663	2	4	4	3.81602	1.58	3	3	2345	265.088	6.39209	0.75
Q8BMS1	Trifunctional enzyme subunit alpha, mitochondrial OS=Mus musculus GN=Hadha PE=1 SV=1 - [ECHA_MOUSE]	21.36	1	14	14	33	38.6607	21.36	14	19	27.2592	16.51	10	14	763	82.6175	9.14404	0.736842
P17182	Alpha-enolase OS=Mus musculus GN=Eno1 PE=1 SV=3 - [ENOA_MOUSE]	36.18	14	14	14	52	56.8269	36.18	14	30	46.8097	34.79	12	22	434	47.1112	6.80029	0.733333
O35945	Aldehyde dehydrogenase, cytosolic 1 OS=Mus musculus GN=Aldh1a7 PE=2 SV=1 - [AL1A7_MOUSE]	19.76	3	3	9	26	36.4361	17.17	8	15	27.0894	16.37	6	11	501	54.553	7.7085	0.733333
P54071	Isocitrate dehydrogenase [NADP], mitochondrial OS=Mus musculus GN=Idh2 PE=1 SV=3 - [IDHP_MOUSE]	21.24	2	7	8	19	25.6378	21.24	8	11	16.7523	18.36	7	8	452	50.8739	8.68994	0.727273
Q9D2G2	Dihydrolipoyllysine-residue succinyltransferase component of 2-oxoglutarate dehydrogenase complex, mitochondrial OS=Mus musculus GN=Dlst PE=1 SV=1 - [ODO2_MOUSE]	16.74	2	7	7	19	21.1612	16.74	7	11	17.5431	9.69	5	8	454	48.9635	8.95361	0.727273
Q9QXD6	Fructose-1,6-bisphosphatase 1 OS=Mus musculus GN=Fbp1 PE=1 SV=3 - [F16P1_MOUSE]	51.48	2	13	13	60	76.4103	47.04	12	35	53.513	45.27	11	25	338	36.8888	6.56592	0.714286
Q64433	10 kDa heat shock protein, mitochondrial OS=Mus musculus GN=Hspe1 PE=1 SV=2 - [CH10_MOUSE]	42.16	1	4	4	12	12.6378	42.16	4	7	8.93344	30.39	3	5	102	10.9559	8.35303	0.714286
P51881	ADP/ATP translocase 2 OS=Mus musculus GN=Slc25a5 PE=1 SV=3 - [ADT2_MOUSE]	20.81	3	6	6	12	10.9372	16.78	5	7	3.96879	18.12	5	5	298	32.9102	9.72998	0.714286
Q9DB77	Cytochrome b-c1 complex subunit 2, mitochondrial OS=Mus musculus GN=Uqcrc2 PE=1 SV=1 - [QCR2_MOUSE]	20.75	1	7	7	12	15.3271	17.66	6	7	10.6145	11.26	4	5	453	48.205	9.24658	0.714286
O35423-2	Isoform Peroxisomal of Serine--pyruvate aminotransferase, mitochondrial OS=Mus musculus GN=Agxt - [SPYA_MOUSE]	15.56	2	5	5	12	17.8851	15.56	5	7	9.5861	11.22	3	5	392	43.4925	7.38623	0.714286
P32020	Non-specific lipid-transfer protein OS=Mus musculus GN=Scp2 PE=1 SV=3 - [NLTP_MOUSE]	33.27	3	20	20	58	79.5115	33.27	20	34	53.0269	28.34	16	24	547	59.0878	7.44482	0.705882
P07901	Heat shock protein HSP 90-alpha OS=Mus musculus GN=Hsp90aa1 PE=1 SV=4 - [HS90A_MOUSE]	8.87	3	2	6	17	19.8332	8.87	6	10	16.8951	5.73	4	7	733	84.7348	5.0083	0.7
P30115	Glutathione S-transferase A3 OS=Mus musculus GN=Gsta3 PE=1 SV=2 - [GSTA3_MOUSE]	32.58	3	6	9	22	20.3428	32.58	8	13	13.5202	19.91	7	9	221	25.3443	8.73389	0.692308
D3Z0Y2	Peroxiredoxin-6 OS=Mus musculus GN=Prdx6 PE=1 SV=1 - [D3Z0Y2_MOUSE]	33.5	4	8	8	20	19.6679	33.5	8	12	12.1583	24.5	6	8	200	22.4799	8.88037	0.666667
G3UXX3	Sepiapterin reductase OS=Mus musculus GN=Spr PE=4 SV=1 - [G3UXX3_MOUSE]	29.22	4	4	4	5	5.44994	22.37	3	3	6.65318	14.16	2	2	219	23.3421	6.21436	0.666667
P05201	Aspartate aminotransferase, cytoplasmic OS=Mus musculus GN=Got1 PE=1 SV=3 - [AATC_MOUSE]	16.22	2	6	6	10	9.2814	12.83	5	6	10.2437	10.41	4	4	413	46.2185	7.13721	0.666667
D3YZ54	2-hydroxyacyl-CoA lyase 1 OS=Mus musculus GN=Hacl1 PE=1 SV=2 - [D3YZ54_MOUSE]	15.7	3	7	7	15	16.5983	15.7	7	9	10.7902	12.09	5	6	554	60.9566	6.17627	0.666667
P61205	ADP-ribosylation factor 3 OS=Mus musculus GN=Arf3 PE=2 SV=2 - [ARF3_MOUSE]	15.47	7	3	3	5	6.69146	15.47	3	3	4.68156	11.6	2	2	181	20.5877	7.43018	0.666667
P62827	GTP-binding nuclear protein Ran OS=Mus musculus GN=Ran PE=1 SV=3 - [RAN_MOUSE]	14.35	2	3	3	5	3.71817	14.35	3	3	3.38015	8.33	2	2	216	24.4076	7.48877	0.666667
Q9D3D9	ATP synthase subunit delta, mitochondrial OS=Mus musculus GN=Atp5d PE=1 SV=1 - [ATPD_MOUSE]	13.69	1	2	2	5	9.17949	13.69	2	3	6.81946	8.33	1	2	168	17.5891	5.08447	0.666667
Q80X81	Acetyl-Coenzyme A acetyltransferase 3 OS=Mus musculus GN=Acat3 PE=2 SV=1 - [Q80X81_MOUSE]	13.6	4	5	5	10	9.10075	10.83	4	6	6.28882	9.57	4	4	397	41.4434	7.94287	0.666667
Q8BGC4	Zinc-binding alcohol dehydrogenase domain-containing protein 2 OS=Mus musculus GN=Zadh2 PE=1 SV=1 - [ZADH2_MOUSE]	13	1	4	4	5	3.56922	9.02	3	3	3.44533	7.96	2	2	377	40.5031	7.41553	0.666667
Q8CG76	Aflatoxin B1 aldehyde reductase member 2 OS=Mus musculus GN=Akr7a2 PE=1 SV=3 - [ARK72_MOUSE]	12.81	1	4	4	5	4.43198	5.72	2	3	2.05683	7.08	2	2	367	40.5862	8.11865	0.666667
Q9D7J9	Enoyl-CoA hydratase domain-containing protein 3, mitochondrial OS=Mus musculus GN=Echdc3 PE=1 SV=1 - [ECHD3_MOUSE]	12.33	2	3	3	5	3.9544	12.33	3	3	3.88704	5.67	2	2	300	32.3818	8.33838	0.666667
Q9D051	Pyruvate dehydrogenase E1 component subunit beta, mitochondrial OS=Mus musculus GN=Pdhb PE=1 SV=1 - [ODPB_MOUSE]	11.98	1	3	3	5	6.925	11.98	3	3	2.51832	4.46	1	2	359	38.912	6.87354	0.666667
P28474	Alcohol dehydrogenase class-3 OS=Mus musculus GN=Adh5 PE=1 SV=3 - [ADHX_MOUSE]	9.63	2	3	3	5	6.00614	7.22	2	3	2.11731	6.95	2	2	374	39.5221	7.25439	0.666667
P55264-2	Isoform Short of Adenosine kinase OS=Mus musculus GN=Adk - [ADK_MOUSE]	8.99	2	3	3	5	6.96559	8.99	3	3	5.3116	6.96	2	2	345	38.4275	6.03662	0.666667
P58252	Elongation factor 2 OS=Mus musculus GN=Eef2 PE=1 SV=2 - [EF2_MOUSE]	8.62	5	7	7	10	10.8271	7.81	6	6	6.563	4.31	4	4	858	95.2529	6.82959	0.666667
O70250	Phosphoglycerate mutase 2 OS=Mus musculus GN=Pgam2 PE=1 SV=3 - [PGAM2_MOUSE]	8.3	1	1	2	5	6.92524	8.3	2	3	5.14505	4.35	1	2	253	28.8088	8.49951	0.666667
Q91ZJ5-2	Isoform 2 of UTP--glucose-1-phosphate uridylyltransferase OS=Mus musculus GN=Ugp2 - [UGPA_MOUSE]	8.25	2	4	4	5	7.36265	6.64	3	3	3.77835	3.42	2	2	497	55.6811	7.32764	0.666667
P29341	Polyadenylate-binding protein 1 OS=Mus musculus GN=Pabpc1 PE=1 SV=2 - [PABP1_MOUSE]	8.02	3	5	5	10	3.74642	8.02	5	6	5.82162	6.29	4	4	636	70.6259	9.49561	0.666667
Q8VBT2	L-serine dehydratase/L-threonine deaminase OS=Mus musculus GN=Sds PE=1 SV=3 - [SDHL_MOUSE]	6.73	1	2	2	5	3.83733	6.73	2	3	4.71136	6.73	2	2	327	34.5712	7.12256	0.666667
Q8BHN3	Neutral alpha-glucosidase AB OS=Mus musculus GN=Ganab PE=1 SV=1 - [GANAB_MOUSE]	4.56	3	3	3	5	8.25251	4.56	3	3	2.09974	2.75	2	2	944	106.844	6.06201	0.666667
P40142	Transketolase OS=Mus musculus GN=Tkt PE=1 SV=1 - [TKT_MOUSE]	21.19	1	11	11	28	37.31	21.19	11	17	17.9029	18.46	9	11	623	67.5876	7.50342	0.647059
P49429	4-hydroxyphenylpyruvate dioxygenase OS=Mus musculus GN=Hpd PE=1 SV=3 - [HPPD_MOUSE]	27.23	3	11	11	18	22.5111	27.23	10	11	15.7637	15.78	6	7	393	45.0259	7.06396	0.636364
Q07417	Short-chain specific acyl-CoA dehydrogenase, mitochondrial OS=Mus musculus GN=Acads PE=1 SV=2 - [ACADS_MOUSE]	22.82	2	8	8	18	24.8826	22.82	8	11	14.5798	10.68	4	7	412	44.8611	8.47021	0.636364
Q8CIM7	Cytochrome P450 2D26 OS=Mus musculus GN=Cyp2d26 PE=2 SV=1 - [CP2DQ_MOUSE]	18	2	5	9	18	23.7178	18	9	11	17.4886	13.2	6	7	500	56.9393	6.63916	0.636364
P11352	Glutathione peroxidase 1 OS=Mus musculus GN=Gpx1 PE=1 SV=2 - [GPX1_MOUSE]	28.86	1	5	5	13	13.5222	28.36	4	8	11.5515	20.4	4	5	201	22.3162	7.21045	0.625
A2AS89	Agmatinase, mitochondrial OS=Mus musculus GN=Agmat PE=1 SV=1 - [SPEB_MOUSE]	16.2	1	4	4	13	16.9558	16.2	4	8	9.99422	7.82	3	5	358	38.2306	7.86963	0.625
Q05421	Cytochrome P450 2E1 OS=Mus musculus GN=Cyp2e1 PE=2 SV=1 - [CP2E1_MOUSE]	13.18	1	6	6	13	14.134	11.36	5	8	6.30116	9.94	5	5	493	56.7686	8.39697	0.625
P17717	UDP-glucuronosyltransferase 2B17 OS=Mus musculus GN=Ugt2b17 PE=2 SV=1 - [UDB17_MOUSE]	10.94	6	4	6	13	16.9364	10.94	6	8	11.3715	5.09	3	5	530	60.8161	7.86963	0.625
Q9WUM5	Succinyl-CoA ligase [ADP/GDP-forming] subunit alpha, mitochondrial OS=Mus musculus GN=Suclg1 PE=1 SV=4 - [SUCA_MOUSE]	9.25	1	3	3	13	20.2954	9.25	3	8	12.6102	6.65	2	5	346	36.132	9.39307	0.625
Q9WTP7	GTP:AMP phosphotransferase AK3, mitochondrial OS=Mus musculus GN=Ak3 PE=1 SV=3 - [KAD3_MOUSE]	24.23	2	5	5	8	10.4364	17.62	4	5	6.06025	17.18	3	3	227	25.4105	8.83643	0.6
Q9DCY0	Glycine N-acyltransferase-like protein Keg1 OS=Mus musculus GN=Keg1 PE=1 SV=1 - [KEG1_MOUSE]	10.51	3	4	4	8	10.9638	10.51	4	5	6.03349	9.83	3	3	295	33.7011	8.42627	0.6
Q64459	Cytochrome P450 3A11 OS=Mus musculus GN=Cyp3a11 PE=1 SV=1 - [CP3AB_MOUSE]	8.93	3	4	4	8	10.4598	8.93	4	5	4.26786	4.17	2	3	504	57.817	8.82178	0.6
A2ATU0	Probable 2-oxoglutarate dehydrogenase E1 component DHKTD1, mitochondrial OS=Mus musculus GN=Dhtkd1 PE=1 SV=1 - [DHTK1_MOUSE]	5.1	1	4	4	8	9.82893	5.1	4	5	7.93115	2.17	2	3	921	102.728	6.90283	0.6
P62962	Profilin-1 OS=Mus musculus GN=Pfn1 PE=1 SV=2 - [PROF1_MOUSE]	40	2	5	5	11	11.9896	40	5	7	8.66668	32.14	3	4	140	14.9475	8.27979	0.571429
P06151	L-lactate dehydrogenase A chain OS=Mus musculus GN=Ldha PE=1 SV=3 - [LDHA_MOUSE]	25.3	9	9	9	22	23.0053	25.3	9	14	14.8684	17.17	6	8	332	36.4752	7.73779	0.571429
Q61495	Desmoglein-1-alpha OS=Mus musculus GN=Dsg1a PE=2 SV=2 - [DSG1A_MOUSE]	2.93	3	3	3	11	12.9799	2.93	3	7	7.05121	2.18	2	4	1057	114.525	4.89404	0.571429
Q99KI0	Aconitate hydratase, mitochondrial OS=Mus musculus GN=Aco2 PE=1 SV=1 - [ACON_MOUSE]	24.1	1	15	15	36	42.8117	22.18	14	23	20.3521	16.67	10	13	780	85.41	7.92822	0.565217
B1AU25	Apoptosis-inducing factor 1, mitochondrial OS=Mus musculus GN=Aifm1 PE=1 SV=1 - [B1AU25_MOUSE]	21.38	2	9	9	14	20.7662	21.38	9	9	12.4549	10.53	5	5	608	66.0726	9.11475	0.555556
Q63880-2	Isoform 2 of Carboxylesterase 3A OS=Mus musculus GN=Ces3a - [EST3A_MOUSE]	11.45	2	3	5	20	24.7075	11.45	5	13	10.2092	11.45	5	7	524	57.8215	5.63037	0.538462
P51174	Long-chain specific acyl-CoA dehydrogenase, mitochondrial OS=Mus musculus GN=Acadl PE=1 SV=2 - [ACADL_MOUSE]	29.3	1	11	11	26	26.7916	29.3	11	17	12.5446	18.6	7	9	430	47.8775	8.30908	0.529412
Q9DCM2	Glutathione S-transferase kappa 1 OS=Mus musculus GN=Gstk1 PE=1 SV=3 - [GSTK1_MOUSE]	34.51	1	6	6	9	11.2682	27.43	5	6	3.59702	19.91	3	3	226	25.6873	8.88037	0.5
D3Z563	Acyl-CoA-binding protein OS=Mus musculus GN=Dbi PE=1 SV=1 - [D3Z563_MOUSE]	28.57	4	1	1	3	2.19534	28.57	1	2	2.83887	28.57	1	1	63	7.23282	9.56885	0.5
D3YWR7	Dihydropteridine reductase OS=Mus musculus GN=Qdpr PE=1 SV=1 - [D3YWR7_MOUSE]	23.81	4	3	3	6	8.96654	23.81	3	4	3.80012	9.52	1	2	189	19.9949	6.91748	0.5
Q9DBF1-2	Isoform 2 of Alpha-aminoadipic semialdehyde dehydrogenase OS=Mus musculus GN=Aldh7a1 - [AL7A1_MOUSE]	22.5	6	10	10	18	23.7028	16.44	8	12	7.59035	10.18	4	6	511	55.6096	6.40479	0.5
G3X9D5	Histone H2B type 2-B OS=Mus musculus GN=Hist2h2bb PE=1 SV=1 - [G3X9D5_MOUSE]	21.67	15	2	2	3	2.51998	21.67	2	2	2.13144	9.17	1	1	120	13.3621	10.2866	0.5
Q99JY0	Trifunctional enzyme subunit beta, mitochondrial OS=Mus musculus GN=Hadhb PE=1 SV=1 - [ECHB_MOUSE]	18.32	2	10	10	15	21.6918	16.42	9	10	11.3799	8.21	4	5	475	51.3534	9.37842	0.5
Q9CQ62	2,4-dienoyl-CoA reductase, mitochondrial OS=Mus musculus GN=Decr1 PE=1 SV=1 - [DECR_MOUSE]	14.93	1	3	3	6	10.0495	14.93	3	4	4.71179	9.55	2	2	335	36.1907	8.95361	0.5
P07759	Serine protease inhibitor A3K OS=Mus musculus GN=Serpina3k PE=1 SV=2 - [SPA3K_MOUSE]	13.64	9	5	5	9	9.34816	13.64	5	6	4.45526	6.7	2	3	418	46.85	5.16064	0.5
Q9CQC9	GTP-binding protein SAR1b OS=Mus musculus GN=Sar1b PE=1 SV=1 - [SAR1B_MOUSE]	11.11	3	2	2	3	4.44786	11.11	2	2	2.70923	5.56	1	1	198	22.3675	6.11279	0.5
Q61598-2	Isoform 2 of Rab GDP dissociation inhibitor beta OS=Mus musculus GN=Gdi2 - [GDIB_MOUSE]	10.27	2	4	4	6	4.06778	8.07	3	4	4.0456	5.13	2	2	409	46.6279	6.90283	0.5
K9J7B2	Protein Ugt1a6b OS=Mus musculus GN=Ugt1a6b PE=3 SV=1 - [K9J7B2_MOUSE]	9.42	13	1	5	9	8.35827	9.42	5	6	4.09563	5.65	3	3	531	60.4512	8.68994	0.5
Q9QUI0	Transforming protein RhoA OS=Mus musculus GN=Rhoa PE=1 SV=1 - [RHOA_MOUSE]	8.81	1	2	2	6	7.62555	8.81	2	4	5.03496	8.81	2	2	193	21.7681	6.1001	0.5
Q8QZR3	Pyrethroid hydrolase Ces2a OS=Mus musculus GN=Ces2a PE=1 SV=1 - [EST2A_MOUSE]	7.35	3	2	3	6	7.55415	7.35	3	4	5.05167	4.66	2	2	558	61.9002	6.16357	0.5
Q8BW75	Amine oxidase [flavin-containing] B OS=Mus musculus GN=Maob PE=1 SV=4 - [AOFB_MOUSE]	6.54	3	3	3	3	4.47003	4.42	2	2	2.05895	2.12	1	1	520	58.5204	8.29443	0.5
Q61233	Plastin-2 OS=Mus musculus GN=Lcp1 PE=1 SV=4 - [PLSL_MOUSE]	2.07	3	1	1	3	5.5361	2.07	1	2	2.38035	2.07	1	1	627	70.1048	5.32568	0.5
Q9CQN1	Heat shock protein 75 kDa, mitochondrial OS=Mus musculus GN=Trap1 PE=1 SV=1 - [TRAP1_MOUSE]	15.72	1	8	9	19	22.6583	15.72	9	13	12.5798	9.07	5	6	706	80.1585	6.68311	0.461538
P11714	Cytochrome P450 2D9 OS=Mus musculus GN=Cyp2d9 PE=2 SV=2 - [CP2D9_MOUSE]	13.69	1	4	7	13	18.2106	13.69	7	9	9.95193	6.35	3	4	504	56.9133	6.21436	0.444444
Q91X83	S-adenosylmethionine synthase isoform type-1 OS=Mus musculus GN=Mat1a PE=2 SV=1 - [METK1_MOUSE]	12.37	1	4	4	10	19.7146	12.37	4	7	7.4389	5.81	2	3	396	43.481	5.8208	0.428571
P35505	Fumarylacetoacetase OS=Mus musculus GN=Fah PE=1 SV=2 - [FAAA_MOUSE]	10.74	2	4	4	10	14.0151	10.74	4	7	8.5698	5.25	2	3	419	46.146	7.18115	0.428571
Q8VCU1-2	Isoform 2 of Carboxylesterase 3B OS=Mus musculus GN=Ces3b - [EST3B_MOUSE]	6.53	2	1	3	10	14.3083	6.53	3	7	3.85904	6.53	3	3	521	57.8098	6.15088	0.428571
P29391	Ferritin light chain 1 OS=Mus musculus GN=Ftl1 PE=1 SV=2 - [FRIL1_MOUSE]	32.24	4	5	5	7	5.9539	26.78	4	5	2.69046	12.57	2	2	183	20.7895	5.99854	0.4
O09173	Homogentisate 1,2-dioxygenase OS=Mus musculus GN=Hgd PE=1 SV=2 - [HGD_MOUSE]	9.89	1	5	5	7	8.17733	9.89	5	5	2.85879	5.84	2	2	445	49.9275	7.23975	0.4
P21981	Protein-glutamine gamma-glutamyltransferase 2 OS=Mus musculus GN=Tgm2 PE=1 SV=4 - [TGM2_MOUSE]	39.36	2	21	21	72	129.498	39.36	21	52	38.4177	23.32	13	20	686	77.0123	5.09717	0.384615
Q06185	ATP synthase subunit e, mitochondrial OS=Mus musculus GN=Atp5i PE=1 SV=2 - [ATP5I_MOUSE]	35.21	1	2	2	4	3.79467	35.21	2	3	2.39978	16.9	1	1	71	8.23047	9.34912	0.333333
P40936	Indolethylamine N-methyltransferase OS=Mus musculus GN=Inmt PE=1 SV=1 - [INMT_MOUSE]	12.88	1	3	3	8	7.0061	12.88	3	6	4.40276	9.47	2	2	264	29.4408	6.39209	0.333333
P05064	Fructose-bisphosphate aldolase A OS=Mus musculus GN=Aldoa PE=1 SV=2 - [ALDOA_MOUSE]	7.14	7	2	3	4	5.59625	7.14	3	3	2.03603	1.92	1	1	364	39.3313	8.08936	0.333333
Q8BK48	Pyrethroid hydrolase Ces2e OS=Mus musculus GN=Ces2e PE=1 SV=1 - [EST2E_MOUSE]	6.62	1	3	3	4	6.62649	6.62	3	3	2.26562	2.15	1	1	559	62.2773	6.16357	0.333333
Q8VC12	Urocanate hydratase OS=Mus musculus GN=Uroc1 PE=1 SV=2 - [HUTU_MOUSE]	14.94	2	9	9	18	24.4937	14.94	9	14	11.1846	5.92	3	4	676	74.5426	7.53271	0.285714
Q8BG51	Mitochondrial Rho GTPase 1 OS=Mus musculus GN=Rhot1 PE=2 SV=1 - [MIRO1_MOUSE]	7.45	8	5	5	9	10.4886	7.45	5	7	2.61853	3.33	2	2	631	72.1956	6.49365	0.285714
Q60649	Caseinolytic peptidase B protein homolog OS=Mus musculus GN=Clpb PE=1 SV=1 - [CLPB_MOUSE]	7.53	2	4	4	5	10.2565	7.53	4	4	2.38696	1.62	1	1	677	75.9563	8.51416	0.25
Q8C7H1	Methylmalonic aciduria type A homolog, mitochondrial OS=Mus musculus GN=Mmaa PE=2 SV=1 - [MMAA_MOUSE]	21.69	1	9	9	13	24.1667	21.69	9	11	4.57656	5.06	2	2	415	45.9032	9.31982	0.181818
Q922D8	C-1-tetrahydrofolate synthase, cytoplasmic OS=Mus musculus GN=Mthfd1 PE=1 SV=4 - [C1TC_MOUSE]	19.04	1	17	17	27	43.3108	17.86	16	23	4.19529	5.03	4	4	935	101.136	7.13721	0.173913
P12787	Cytochrome c oxidase subunit 5A, mitochondrial OS=Mus musculus GN=Cox5a PE=1 SV=2 - [COX5A_MOUSE]	26.71	1	4	4	4	4.46541	26.71	4	4		0			146	16.0913	6.53662	0
D3YX76	Glutathione S-transferase Mu 2 OS=Mus musculus GN=Gstm2 PE=3 SV=1 - [D3YX76_MOUSE]	21.74	14	2	4	8	9.39923	21.74	4	6		0			184	21.655	7.84033	0
M0QWP9	NADH dehydrogenase [ubiquinone] flavoprotein 2, mitochondrial (Fragment) OS=Mus musculus GN=Ndufv2 PE=4 SV=1 - [M0QWP9_MOUSE]	18.64	3	1	1	1	2.25194	18.64	1	1		0			59	6.90352	8.93896	0
P19783	Cytochrome c oxidase subunit 4 isoform 1, mitochondrial OS=Mus musculus GN=Cox4i1 PE=1 SV=2 - [COX41_MOUSE]	17.75	2	2	2	2	2.30224	17.75	2	2		0			169	19.5179	9.23193	0
G3UZD3	Ras-related protein Rab-11B OS=Mus musculus GN=Rab11b PE=3 SV=1 - [G3UZD3_MOUSE]	16.06	7	3	3	3	6.21532	16.06	3	3		0			193	21.758	5.65576	0
F6SMJ7	GTP-binding protein 8 (Fragment) OS=Mus musculus GN=Gtpbp8 PE=4 SV=1 - [F6SMJ7_MOUSE]	15.65	4	2	2	3	6.14945	15.65	2	3		0			147	16.2977	8.85107	0
D3YVR0	Tropomyosin alpha-3 chain (Fragment) OS=Mus musculus GN=Tpm3 PE=4 SV=1 - [D3YVR0_MOUSE]	15.49	8	1	1	1	2.32726	15.49	1	1		0			71	8.38127	4.60205	0
Q99PT1	Rho GDP-dissociation inhibitor 1 OS=Mus musculus GN=Arhgdia PE=1 SV=3 - [GDIR1_MOUSE]	15.2	1	2	2	2	2.80342	15.2	2	2		0			204	23.3928	5.19873	0
P25688	Uricase OS=Mus musculus GN=Uox PE=1 SV=2 - [URIC_MOUSE]	15.18	2	3	3	3	4.19114	15.18	3	3		0			303	35.017	8.35303	0
O35737	Heterogeneous nuclear ribonucleoprotein H OS=Mus musculus GN=Hnrnph1 PE=1 SV=3 - [HNRH1_MOUSE]	13.81	4	3	4	7	17.8868	13.81	4	7		0			449	49.1684	6.30322	0
G3UYN6	PCTP-like protein (Fragment) OS=Mus musculus GN=Stard10 PE=4 SV=1 - [G3UYN6_MOUSE]	13.79	6	1	1	1	2.09123	13.79	1	1		0			87	9.61972	6.68311	0
F6WPK7	Glutaminase liver isoform, mitochondrial (Fragment) OS=Mus musculus GN=Gls2 PE=4 SV=1 - [F6WPK7_MOUSE]	13.43	2	2	2	2	2.53161	13.43	2	2		0			201	22.2742	8.76318	0
E9QAK1	Protein 2810007J24Rik (Fragment) OS=Mus musculus GN=2810007J24Rik PE=4 SV=1 - [E9QAK1_MOUSE]	12.17	2	2	2	4	3.56728	12.17	2	4		0			189	22.4397	8.66064	0
A2A610	Guanine nucleotide-binding protein G(s) subunit alpha isoforms short OS=Mus musculus GN=Gnas PE=4 SV=1 - [A2A610_MOUSE]	12.09	21	1	1	1	2.1168	12.09	1	1					91	10.1781	8.70459	0
P29758	Ornithine aminotransferase, mitochondrial OS=Mus musculus GN=Oat PE=1 SV=1 - [OAT_MOUSE]	11.85	1	4	4	4	4.02632	11.85	4	4		0			439	48.3239	6.62451	0
P00405	Cytochrome c oxidase subunit 2 OS=Mus musculus GN=Mtco2 PE=1 SV=1 - [COX2_MOUSE]	11.45	1	2	2	2	4.7906	11.45	2	2					227	25.959	4.729	0
Q4FZG7	Putative mitochondrial import inner membrane translocase subunit Tim8 A-B OS=Mus musculus GN=Timm8a2 PE=3 SV=1 - [TI8AB_MOUSE]	11.34	2	1	1	1	2.20502	11.34	1	1		0			97	11.2756	6.52197	0
Q8R164	Valacyclovir hydrolase OS=Mus musculus GN=Bphl PE=1 SV=1 - [BPHL_MOUSE]	11.34	1	2	2	3	8.28911	11.34	2	3		0			291	32.8301	8.93896	0
J3QK48	Acyl-protein thioesterase 1 (Fragment) OS=Mus musculus GN=Lypla1 PE=4 SV=1 - [J3QK48_MOUSE]	10.91	6	2	2	3	6.76179	10.91	2	3		0			220	23.2276	6.771	0
Q8BH00	Aldehyde dehydrogenase family 8 member A1 OS=Mus musculus GN=Aldh8a1 PE=1 SV=1 - [AL8A1_MOUSE]	10.68	2	4	4	6	7.90191	10.68	4	6		0			487	53.6295	7.54736	0
P70266	6-phosphofructo-2-kinase/fructose-2,6-bisphosphatase 1 OS=Mus musculus GN=Pfkfb1 PE=2 SV=2 - [F261_MOUSE]	10.4	4	5	5	6	10.3514	10.4	5	6		0			471	54.8147	6.75635	0
Q99LP6	GrpE protein homolog 1, mitochondrial OS=Mus musculus GN=Grpel1 PE=1 SV=1 - [GRPE1_MOUSE]	9.68	1	2	2	2	2.24423	9.68	2	2		0			217	24.2919	8.38232	0
Q9D1D4-2	Isoform 2 of Transmembrane emp24 domain-containing protein 10 OS=Mus musculus GN=Tmed10 - [TMEDA_MOUSE]	9.57	2	1	1	1	2.36383	9.57	1	1					94	11.3269	8.104	0
F6T0A8	Chaperone activity of bc1 complex-like, mitochondrial (Fragment) OS=Mus musculus GN=Adck3 PE=4 SV=1 - [F6T0A8_MOUSE]	9.4	2	1	1	2	4.10272	9.4	1	2		0			149	16.1979	5.77002	0
F6TBZ5	Acyl-CoA dehydrogenase family member 9, mitochondrial (Fragment) OS=Mus musculus GN=Acad9 PE=4 SV=1 - [F6TBZ5_MOUSE]	9.38	2	1	1	1	2.63247	9.38	1	1		0			160	17.6467	5.10986	0
Q9D0M3-2	Isoform 2 of Cytochrome c1, heme protein, mitochondrial OS=Mus musculus GN=Cyc1 - [CY1_MOUSE]	9.02	2	1	1	1	2.70667	9.02	1	1		0			266	29.4786	7.04932	0
Q7TNG8	Probable D-lactate dehydrogenase, mitochondrial OS=Mus musculus GN=Ldhd PE=1 SV=1 - [LDHD_MOUSE]	8.88	1	3	3	3	5.37172	8.88	3	3		0			484	51.8152	6.62451	0
D3YXX5	NADH dehydrogenase [ubiquinone] flavoprotein 1, mitochondrial (Fragment) OS=Mus musculus GN=Ndufv1 PE=1 SV=1 - [D3YXX5_MOUSE]	8.7	5	1	1	1	2.2197	8.7	1	1		0			115	12.5421	7.86963	0
P10639	Thioredoxin OS=Mus musculus GN=Txn PE=1 SV=3 - [THIO_MOUSE]	8.57	1	1	1	1	2.42599	8.57	1	1		0			105	11.6676	4.91943	0
P34927	Asialoglycoprotein receptor 1 OS=Mus musculus GN=Asgr1 PE=2 SV=4 - [ASGR1_MOUSE]	8.45	1	3	3	3	3.67955	8.45	3	3		0			284	32.5709	6.44287	0
F6R7E8	Protein Gm2663 OS=Mus musculus GN=Gm2663 PE=3 SV=1 - [F6R7E8_MOUSE]	8.1	2	1	1	1	2.19943	8.1	1	1		0			247	26.5591	6.93213	0
Q9ET01	Glycogen phosphorylase, liver form OS=Mus musculus GN=Pygl PE=1 SV=4 - [PYGL_MOUSE]	8	5	6	6	8	14.6709	8	6	8		0			850	97.401	7.09326	0
P23492	Purine nucleoside phosphorylase OS=Mus musculus GN=Pnp PE=1 SV=2 - [PNPH_MOUSE]	7.96	2	2	2	2	3.4408	7.96	2	2		0			289	32.2561	6.16357	0
Q3UEG6	Alanine--glyoxylate aminotransferase 2, mitochondrial OS=Mus musculus GN=Agxt2 PE=1 SV=1 - [AGT2_MOUSE]	7.8	2	3	3	3	2.6357	7.8	3	3		0			513	57.0778	7.92822	0
Q8R5L1	Complement component 1 Q subcomponent-binding protein, mitochondrial OS=Mus musculus GN=C1qbp PE=1 SV=1 - [Q8R5L1_MOUSE]	7.17	1	1	1	1	3.10728	7.17	1	1		0			279	31.0055	4.86865	0
Q8VDN2	Sodium/potassium-transporting ATPase subunit alpha-1 OS=Mus musculus GN=Atp1a1 PE=1 SV=1 - [AT1A1_MOUSE]	7.14	5	5	5	5	8.83782	7.14	5	5		0			1023	112.91	5.45264	0
Q93092	Transaldolase OS=Mus musculus GN=Taldo1 PE=1 SV=2 - [TALDO_MOUSE]	7.12	1	3	3	3	3.81679	7.12	3	3		0			337	37.3634	7.03467	0
Q8R0F8	Acylpyruvase FAHD1, mitochondrial OS=Mus musculus GN=Fahd1 PE=1 SV=2 - [FAHD1_MOUSE]	7.05	1	1	1	2	4.7979	7.05	1	2					227	25.1559	7.69385	0
Q99K70	Ras-related GTP-binding protein C OS=Mus musculus GN=Rragc PE=1 SV=1 - [RRAGC_MOUSE]	7.04	5	3	3	4	6.35403	7.04	3	4		0			398	44.0928	5.09717	0
B1AT84	Phosphoribosyl pyrophosphate synthase-associated protein 1 (Fragment) OS=Mus musculus GN=Prpsap1 PE=4 SV=1 - [B1AT84_MOUSE]	6.86	3	1	1	1	2.11472	6.86	1	1		0			175	19.5274	9.51025	0
D3YV43	40S ribosomal protein S3 OS=Mus musculus GN=Rps3 PE=1 SV=1 - [D3YV43_MOUSE]	6.81	2	1	1	2	3.40358	6.81	1	2		0			191	20.9811	9.45166	0
Q8C5H8-2	Isoform 2 of NAD kinase 2, mitochondrial OS=Mus musculus GN=Nadk2 - [NAKD2_MOUSE]	6.75	5	2	2	2	2.48509	6.75	2	2		0			385	43.2823	8.85107	0
E9Q148	Uncharacterized protein OS=Mus musculus GN=Gm5263 PE=4 SV=1 - [E9Q148_MOUSE]	6.61	8	1	1	1	2.0585	6.61	1	1					121	13.4383	8.14795	0
Q9Z2X1-2	Isoform 2 of Heterogeneous nuclear ribonucleoprotein F OS=Mus musculus GN=Hnrnpf - [HNRPF_MOUSE]	6.58	5	1	2	3	6.80532	6.58	2	3		0			395	43.6579	5.47803	0
Q60817	Nascent polypeptide-associated complex subunit alpha OS=Mus musculus GN=Naca PE=1 SV=1 - [NACA_MOUSE]	6.51	2	1	1	1	2.2032	6.51	1	1		0			215	23.3697	4.56396	0
F6T4M4	Serine/arginine repetitive matrix protein 1 (Fragment) OS=Mus musculus GN=Srrm1 PE=4 SV=1 - [F6T4M4_MOUSE]	6.43	1	1	1	2	3.43884	6.43	1	2		0			140	16.2313	5.37646	0
P16332	Methylmalonyl-CoA mutase, mitochondrial OS=Mus musculus GN=Mut PE=1 SV=2 - [MUTA_MOUSE]	6.42	1	4	4	4	8.44804	6.42	4	4		0			748	82.7916	6.88818	0
Q9CQ65	S-methyl-5'-thioadenosine phosphorylase OS=Mus musculus GN=Mtap PE=1 SV=1 - [MTAP_MOUSE]	6.36	1	1	1	1	2.67558	6.36	1	1		0			283	31.0417	7.13721	0
Q9R257	Heme-binding protein 1 OS=Mus musculus GN=Hebp1 PE=1 SV=2 - [HEBP1_MOUSE]	6.32	1	1	1	1	2.64572	6.32	1	1					190	21.0534	5.26221	0
Q32Q92-2	Isoform 2 of Acyl-coenzyme A thioesterase 6 OS=Mus musculus GN=Acot6 - [ACOT6_MOUSE]	6.25	9	1	1	1	2.32362	6.25	1	1		0			176	19.6382	7.62061	0
P48758	Carbonyl reductase [NADPH] 1 OS=Mus musculus GN=Cbr1 PE=1 SV=3 - [CBR1_MOUSE]	6.14	2	2	2	2	3.93211	6.14	2	2		0			277	30.622	8.30908	0
G3UZ26	Serine hydroxymethyltransferase (Fragment) OS=Mus musculus GN=Shmt1 PE=1 SV=1 - [G3UZ26_MOUSE]	5.92	3	2	2	2	2.51683	2.73	1	1		0			439	48.4133	7.00537	0
P08226	Apolipoprotein E OS=Mus musculus GN=Apoe PE=1 SV=2 - [APOE_MOUSE]	5.79	3	2	2	2	2.10776	5.79	2	2		0			311	35.8444	5.68115	0
P11438	Lysosome-associated membrane glycoprotein 1 OS=Mus musculus GN=Lamp1 PE=1 SV=2 - [LAMP1_MOUSE]	5.67	1	2	2	2	3.94506	5.67	2	2		0			406	43.8373	8.39697	0
Q9Z2U0	Proteasome subunit alpha type-7 OS=Mus musculus GN=Psma7 PE=1 SV=1 - [PSA7_MOUSE]	5.65	2	1	1	1	2.82839	5.65	1	1		0			248	27.8376	8.45557	0
P47740	Fatty aldehyde dehydrogenase OS=Mus musculus GN=Aldh3a2 PE=2 SV=2 - [AL3A2_MOUSE]	5.58	3	2	2	2	2.07296	5.58	2	2		0			484	53.9363	8.35303	0
Q5PR73	GTP-binding protein Di-Ras2 OS=Mus musculus GN=Diras2 PE=2 SV=1 - [DIRA2_MOUSE]	5.53	1	1	1	2	4.7513	5.53	1	2		0			199	22.4836	8.76318	0
P51855	Glutathione synthetase OS=Mus musculus GN=Gss PE=2 SV=1 - [GSHB_MOUSE]	5.49	2	2	2	2	4.45829	5.49	2	2		0			474	52.214	5.79541	0
Q922Q1	Mitochondrial amidoxime reducing component 2 OS=Mus musculus GN=Marc2 PE=1 SV=1 - [MARC2_MOUSE]	5.33	3	2	2	2	2.11614	5.33	2	2		0			338	38.1696	8.67529	0
Q99PG0	Arylacetamide deacetylase OS=Mus musculus GN=Aadac PE=1 SV=3 - [AAAD_MOUSE]	5.03	1	2	2	2	2.13702	5.03	2	2		0			398	45.2213	7.48877	0
Q91WG0	Acylcarnitine hydrolase OS=Mus musculus GN=Ces2c PE=1 SV=1 - [EST2C_MOUSE]	4.99	2	1	2	2	4.19584	4.99	2	2		0			561	62.429	5.69385	0
Q8K154	Protein Ugt2b34 OS=Mus musculus GN=Ugt2b34 PE=2 SV=1 - [Q8K154_MOUSE]	4.89	6	2	2	5	7.15708	4.89	2	5		0			532	60.8374	7.88428	0
P97872	Dimethylaniline monooxygenase [N-oxide-forming] 5 OS=Mus musculus GN=Fmo5 PE=2 SV=4 - [FMO5_MOUSE]	4.88	1	2	2	2	4.02836	4.88	2	2		0			533	59.962	8.73389	0
P46656	Adrenodoxin, mitochondrial OS=Mus musculus GN=Fdx1 PE=1 SV=1 - [ADX_MOUSE]	4.79	1	1	1	2	4.96805	4.79	1	2		0			188	20.11	5.61768	0
Q8K157	Aldose 1-epimerase OS=Mus musculus GN=Galm PE=2 SV=1 - [GALM_MOUSE]	4.39	1	1	1	1	2.18242	4.39	1	1		0			342	37.7751	6.7417	0
F2Z471	Voltage-dependent anion-selective channel protein 1 OS=Mus musculus GN=Vdac1 PE=1 SV=1 - [F2Z471_MOUSE]	4.33	3	1	1	1	2.40968	4.33	1	1					254	28.14	7.35693	0
Q3V0K6	Kynurenine 3-monooxygenase OS=Mus musculus GN=Kmo PE=2 SV=1 - [Q3V0K6_MOUSE]	4.31	3	1	1	1	2.34285	4.31	1	1		0			255	28.3777	9.43701	0
B1ATS4	Sarcoplasmic/endoplasmic reticulum calcium ATPase 3 OS=Mus musculus GN=Atp2a3 PE=3 SV=1 - [B1ATS4_MOUSE]	4.28	7	3	3	4	11.8029	4.28	3	4		0			981	107.531	5.77002	0
Q9DBP5	UMP-CMP kinase OS=Mus musculus GN=Cmpk1 PE=1 SV=1 - [KCY_MOUSE]	4.08	1	1	1	2	3.56556	4.08	1	2		0			196	22.1513	5.8335	0
Q6IRU2	Tropomyosin alpha-4 chain OS=Mus musculus GN=Tpm4 PE=2 SV=3 - [TPM4_MOUSE]	4.03	1	1	1	2	4.60729	4.03	1	2		0			248	28.4504	4.67822	0
Q91V92	ATP-citrate synthase OS=Mus musculus GN=Acly PE=1 SV=1 - [ACLY_MOUSE]	4.03	2	3	3	3	5.91973	4.03	3	3		0			1091	119.651	7.44482	0
Q9WVM8	Kynurenine/alpha-aminoadipate aminotransferase, mitochondrial OS=Mus musculus GN=Aadat PE=1 SV=1 - [AADAT_MOUSE]	4	1	1	1	1	2.11036	4	1	1		0			425	47.5676	8.25049	0
A2AUR5	Phosphotriesterase-related protein (Fragment) OS=Mus musculus GN=Pter PE=4 SV=1 - [A2AUR5_MOUSE]	3.95	3	1	1	1	2.22297	3.95	1	1					253	28.6385	6.29053	0
O08705	Sodium/bile acid cotransporter OS=Mus musculus GN=Slc10a1 PE=1 SV=1 - [NTCP_MOUSE]	3.87	1	1	1	2	5.11898	3.87	1	2		0			362	39.3867	9.02686	0
P28271	Cytoplasmic aconitate hydratase OS=Mus musculus GN=Aco1 PE=1 SV=3 - [ACOC_MOUSE]	3.82	1	3	3	3	5.30105	3.82	3	3		0			889	98.0635	7.50342	0
Q9DBB8	Trans-1,2-dihydrobenzene-1,2-diol dehydrogenase OS=Mus musculus GN=Dhdh PE=2 SV=1 - [DHDH_MOUSE]	3.6	1	1	1	1	2.44934	3.6	1	1					333	36.2777	6.44287	0
D3Z3X5	Glutathione S-transferase theta-1 OS=Mus musculus GN=Gstt1 PE=3 SV=1 - [D3Z3X5_MOUSE]	3.45	2	1	1	1	2.04779	3.45	1	1		0			232	26.0236	6.85889	0
O08795	Glucosidase 2 subunit beta OS=Mus musculus GN=Prkcsh PE=1 SV=1 - [GLU2B_MOUSE]	3.45	2	2	2	2	3.75154	3.45	2	2		0			521	58.7558	4.4624	0
F7C545	Protein Ankhd1 (Fragment) OS=Mus musculus GN=Ankhd1 PE=4 SV=1 - [F7C545_MOUSE]	3.27	3	1	1	1	2.31987	3.27	1	1		0			214	23.0908	4.91943	0
P06801	NADP-dependent malic enzyme OS=Mus musculus GN=Me1 PE=1 SV=2 - [MAOX_MOUSE]	3.15	1	1	1	1	2.65399	3.15	1	1					572	63.9131	7.44482	0
O35488	Very long-chain acyl-CoA synthetase OS=Mus musculus GN=Slc27a2 PE=1 SV=2 - [S27A2_MOUSE]	3.06	2	2	2	2	3.89634	3.06	2	2		0			620	70.3775	8.89502	0
Q8CFX1	GDH/6PGL endoplasmic bifunctional protein OS=Mus musculus GN=H6pd PE=1 SV=2 - [G6PE_MOUSE]	3.04	2	2	2	2	2.25366	3.04	2	2					789	88.8717	6.93213	0
Q9QYY9	Alcohol dehydrogenase 4 OS=Mus musculus GN=Adh4 PE=1 SV=4 - [ADH4_MOUSE]	2.92	1	1	1	1	2.17033	2.92	1	1		0			377	40.1846	7.82568	0
Q8C493	Adenomatous polyposis coli protein OS=Mus musculus GN=Apc PE=2 SV=1 - [Q8C493_MOUSE]	2.78	8	1	1	1	2.03205	2.78	1	1		0			324	36.8865	6.15088	0
P52480	Pyruvate kinase PKM OS=Mus musculus GN=Pkm PE=1 SV=4 - [KPYM_MOUSE]	2.45	2	1	1	3	5.77326	2.45	1	3		0			531	57.808	7.47412	0
O35728	Cytochrome P450 4A14 OS=Mus musculus GN=Cyp4a14 PE=2 SV=1 - [CP4AE_MOUSE]	2.37	3	1	1	1	2.17437	2.37	1	1					507	58.6821	8.77783	0
J3QNY6	Bile salt export pump OS=Mus musculus GN=Abcb11 PE=1 SV=1 - [J3QNY6_MOUSE]	2.35	2	2	2	3	4.14913	2.35	2	3		0			1321	146.65	7.45947	0
Q9D1A2	Cytosolic non-specific dipeptidase OS=Mus musculus GN=Cndp2 PE=1 SV=1 - [CNDP2_MOUSE]	2.32	1	1	1	1	2.47132	2.32	1	1		0			475	52.7336	5.65576	0
Q8R205	Zinc finger CCCH domain-containing protein 10 OS=Mus musculus GN=Zc3h10 PE=2 SV=1 - [ZC3HA_MOUSE]	2.3	1	1	1	1	2.02783	2.3	1	1		0			435	46.0918	7.62061	0
Q9D8N0	Elongation factor 1-gamma OS=Mus musculus GN=Eef1g PE=1 SV=3 - [EF1G_MOUSE]	2.29	1	1	1	1	2.25791	2.29	1	1		0			437	50.0292	6.7417	0
Q91W64	Cytochrome P450 2C70 OS=Mus musculus GN=Cyp2c70 PE=2 SV=2 - [CP270_MOUSE]	2.25	1	1	1	1	2.03797	2.25	1	1		0			489	55.9838	8.08936	0
Q61006-2	Isoform 2 of Muscle, skeletal receptor tyrosine-protein kinase OS=Mus musculus GN=Musk - [MUSK_MOUSE]	1.98	9	1	1	1	2.19368	1.98	1	1		0			860	95.6085	7.60596	0
P14246	Solute carrier family 2, facilitated glucose transporter member 2 OS=Mus musculus GN=Slc2a2 PE=1 SV=3 - [GTR2_MOUSE]	1.91	1	1	1	1	2.17989	1.91	1	1		0			523	57.0697	6.72705	0
Q9DBK0	Acyl-coenzyme A thioesterase 12 OS=Mus musculus GN=Acot12 PE=1 SV=1 - [ACO12_MOUSE]	1.44	1	1	1	1	2.04165	1.44	1	1					556	61.7226	7.18115	0
Q8VDD5	Myosin-9 OS=Mus musculus GN=Myh9 PE=1 SV=4 - [MYH9_MOUSE]	1.43	1	2	2	2	2.89223	1.43	2	2		0			1960	226.232	5.65576	0
P97490	Adenylate cyclase type 8 OS=Mus musculus GN=Adcy8 PE=2 SV=2 - [ADCY8_MOUSE]	1.12	1	1	1	1	2.23681	1.12	1	1		0			1249	140.006	6.93213	0
E9Q532	Insulin-like 3 OS=Mus musculus GN=Rlf PE=4 SV=1 - [E9Q532_MOUSE]	0.77	2	1	1	1	2.06119	0.77	1	1		0			1808	206.146	6.85889	0
P01027	Complement C3 OS=Mus musculus GN=C3 PE=1 SV=3 - [CO3_MOUSE]	0.66	1	1	1	1	2.05683	0.66	1	1		0			1663	186.366	6.72705	0
